# Supplementary material for: Genetic, clinical, lifestyle and sociodemographic risk factors for head and neck cancer: A UK Biobank study
Source: PLoS One. 2025 Apr 4;20(4):e0318889. doi: 10.1371/journal.pone.0318889 (PMC11970685; doi:10.1371/journal.pone.0318889)
Supplement: S1 Table — (XLSX) [file pone.0318889.s001.xlsx]

## Sheet: Supplementary Table 1
Supplementary Table 1. Single-nucleotide polymorphisms (SNPs) associated with head and neck cancer according to GWAS Catalog
Trait in GWAS catalog search engine	DATE ADDED TO CATALOG	PUBMEDID	FIRST AUTHOR	DATE	JOURNAL	LINK	STUDY	DISEASE/TRAIT	INITIAL SAMPLE SIZE	REPLICATION SAMPLE SIZE	REGION	CHR_ID	CHR_POS	REPORTED GENE(S)	MAPPED_GENE	UPSTREAM_GENE_ID	DOWNSTREAM_GENE_ID	SNP_GENE_IDS	UPSTREAM_GENE_DISTANCE	DOWNSTREAM_GENE_DISTANCE	STRONGEST SNP-RISK ALLELE	SNPS	MERGED	SNP_ID_CURRENT	CONTEXT	INTERGENIC	RISK ALLELE FREQUENCY	P-VALUE	PVALUE_MLOG	P-VALUE (TEXT)	OR or BETA	95% CI (TEXT)	PLATFORM [SNPS PASSING QC]	CNV	MAPPED_TRAIT	MAPPED_TRAIT_URI	STUDY ACCESSION	GENOTYPING TECHNOLOGY
head and neck malignant neoplasia, pharynx cancer	2021-11-22	34642315	Ferreiro-Iglesias A	2021-10-12	Nat Commun	www.ncbi.nlm.nih.gov/pubmed/34642315	Germline determinants of humoral immune response to HPV-16 protect against oropharyngeal cancer.	Human papilloma virus 16 positive oropharyngeal cancer	1,078 European ancestry cases, 5,256 European ancestry controls	NA	5p15.33	5	3812886		IRX1 - LINC02063	ENSG00000170549	ENSG00000250921		211483	322752	rs10072600-A	rs10072600	0	10072600	intergenic_variant	1	NR	2e-06	5.69897		0.7687		Illumina [7574753] (imputed)	N	human papilloma virus infection, oropharynx cancer	http://www.ebi.ac.uk/efo/EFO_0001668, http://www.ebi.ac.uk/efo/EFO_1001931	GCST90085699	Genome-wide genotyping array
head and neck malignant neoplasia, head and neck squamous cell carcinoma	2017-03-16	27670397	Reyes-Gibby CC	2016-09-27	Sci Rep	www.ncbi.nlm.nih.gov/pubmed/27670397	Genome-wide association study suggests common variants within RP11-634B7.4 gene influencing severe pre-treatment pain in head and neck cancer patients.	Pre-treatment pain in head and neck squamous cell carcinoma	148 European ancestry cases, 810 European ancestry controls	58 European ancestry cases, 352 European ancestry controls	2q11.2	2	102090719	NR	IL1R1			ENSG00000115594			rs10199359-G	rs10199359	0	10199359	intron_variant	0	0.18	3e-06	5.52288		1.64	[1.33-2.02]	Illumina [714494]	N	pain	http://www.ebi.ac.uk/efo/EFO_0003843	GCST003760	Genome-wide genotyping array
head and neck malignant neoplasia, oral cavity cancer	2021-11-22	34642315	Ferreiro-Iglesias A	2021-10-12	Nat Commun	www.ncbi.nlm.nih.gov/pubmed/34642315	Germline determinants of humoral immune response to HPV-16 protect against oropharyngeal cancer.	Oropharynx cancer and human papilloma virus 16 negative oropharyngeal cancer	2,359 European ancestry cases, 565 European ancestry controls	NA	2p13.2	2	71858661		DYSF - RPS20P10	ENSG00000135636	ENSG00000233971		171898	125521	rs10206237-G	rs10206237	0	10206237	intergenic_variant	1	NR	8e-07	6.09691		0.7366		Illumina [up to 7574753] (imputed)	N	human papilloma virus infection, oral cavity cancer	http://www.ebi.ac.uk/efo/EFO_0001668, http://www.ebi.ac.uk/efo/EFO_0005570	GCST90085701	Genome-wide genotyping array
head and neck malignant neoplasia, pharynx cancer	2021-11-22	34642315	Ferreiro-Iglesias A	2021-10-12	Nat Commun	www.ncbi.nlm.nih.gov/pubmed/34642315	Germline determinants of humoral immune response to HPV-16 protect against oropharyngeal cancer.	Human papilloma virus 16 positive oropharyngeal cancer	1,078 European ancestry cases, 5,256 European ancestry controls	NA	2p11.2	2	86236981		REEP1			ENSG00000068615			rs10206710-A	rs10206710	0	10206710	intron_variant	0	NR	3e-06	5.52288		0.7834		Illumina [7574753] (imputed)	N	human papilloma virus infection, oropharynx cancer	http://www.ebi.ac.uk/efo/EFO_0001668, http://www.ebi.ac.uk/efo/EFO_1001931	GCST90085699	Genome-wide genotyping array
head and neck malignant neoplasia, pharynx cancer	2017-03-31	27749845	Lesseur C	2016-10-17	Nat Genet	www.ncbi.nlm.nih.gov/pubmed/27749845	Genome-wide association analyses identify new susceptibility loci for oral cavity and pharyngeal cancer.	Oropharynx cancer	2,506 European ancestry cases, 135 cases, 5,984 European ancestry controls, 601 controls	NA	11q24.3	11	130558363	LOC105369574	BAK1P2 - NA	ENSG00000236616			10934		rs1021455-C	rs1021455	0	1021455	intergenic_variant	1	0.811067	4e-06	5.39794		1.25203		Illumina [7574753] (imputed)	N	oropharynx cancer	http://www.ebi.ac.uk/efo/EFO_1001931	GCST003859	Genome-wide genotyping array
head and neck malignant neoplasia, pharynx cancer	2021-11-22	34642315	Ferreiro-Iglesias A	2021-10-12	Nat Commun	www.ncbi.nlm.nih.gov/pubmed/34642315	Germline determinants of humoral immune response to HPV-16 protect against oropharyngeal cancer.	Human papilloma virus 16 positive oropharyngeal cancer	1,078 European ancestry cases, 5,256 European ancestry controls	NA	6p22.1	6	30170385		TRIM15, TRIM15, TRIM15, TRIM15, TRIM15, TRIM15, TRIM15			ENSG00000224145, ENSG00000137384, ENSG00000227147, ENSG00000235960, ENSG00000204610, ENSG00000235259, ENSG00000235905			rs1029239-G	rs1029239	0	1029239	non_coding_transcript_exon_variant	0	NR	3e-06	5.52288		1.2904		Illumina [7574753] (imputed)	N	human papilloma virus infection, oropharynx cancer	http://www.ebi.ac.uk/efo/EFO_0001668, http://www.ebi.ac.uk/efo/EFO_1001931	GCST90085699	Genome-wide genotyping array
head and neck malignant neoplasia, oral cavity cancer	2017-03-31	27749845	Lesseur C	2016-10-17	Nat Genet	www.ncbi.nlm.nih.gov/pubmed/27749845	Genome-wide association analyses identify new susceptibility loci for oral cavity and pharyngeal cancer.	Oral cavity cancer	2,717 European ancestry cases, 273 cases, 5,984 European ancestry controls, 601 controls	NA	5p15.33	5	1343679	CLPTM1L	CLPTM1L, CLPTM1L			ENSG00000049656, ENSG00000274811			rs10462706-C	rs10462706	0	10462706	intron_variant	0	0.85	6e-10	9.22185		1.35943	NR	Illumina [7574753] (imputed)	N	oral cavity cancer	http://www.ebi.ac.uk/efo/EFO_0005570	GCST003858	Genome-wide genotyping array
head and neck malignant neoplasia, oral cavity cancer	2020-07-22	32276964	Shete S	2020-04-10	Cancer Res	www.ncbi.nlm.nih.gov/pubmed/32276964	A genome-wide association study identifies two novel susceptible regions for squamous cell carcinoma of the head and neck.	Oral cavity cancer	631 European ancestry cases, 4,493 European ancestry controls	2,568 European ancestry cases, 3,232 European ancestry controls	5p15.33	5	1343679	CLPTM1L	CLPTM1L, CLPTM1L			ENSG00000049656, ENSG00000274811			rs10462706-C	rs10462706	0	10462706	intron_variant	0	0.84	8e-11	10.0969		1.36986	[1.25-1.52]	Illumina [7858089] (imputed)	N	oral cavity cancer	http://www.ebi.ac.uk/efo/EFO_0005570	GCST010287	Genome-wide genotyping array
head and neck malignant neoplasia, oral cavity cancer	2021-11-22	34642315	Ferreiro-Iglesias A	2021-10-12	Nat Commun	www.ncbi.nlm.nih.gov/pubmed/34642315	Germline determinants of humoral immune response to HPV-16 protect against oropharyngeal cancer.	Oropharynx cancer and human papilloma virus 16 negative oropharyngeal cancer	2,359 European ancestry cases, 565 European ancestry controls	NA	5p15.33	5	1343679		CLPTM1L, CLPTM1L			ENSG00000049656, ENSG00000274811			rs10462706-T	rs10462706	0	10462706	intron_variant	0	NR	5e-08	7.30103		0.7593		Illumina [up to 7574753] (imputed)	N	human papilloma virus infection, oral cavity cancer	http://www.ebi.ac.uk/efo/EFO_0001668, http://www.ebi.ac.uk/efo/EFO_0005570	GCST90085701	Genome-wide genotyping array
head and neck malignant neoplasia, oral cavity cancer	2020-07-22	32276964	Shete S	2020-04-10	Cancer Res	www.ncbi.nlm.nih.gov/pubmed/32276964	A genome-wide association study identifies two novel susceptible regions for squamous cell carcinoma of the head and neck.	Oral cavity cancer	631 European ancestry cases, 4,493 European ancestry controls	2,568 European ancestry cases, 3,232 European ancestry controls	6p21.32	6	32666610	HLA-DQB1	HLA-DQB1, HLA-DQB1, HLA-DQB1, HLA-DQB1, HLA-DQB1, HLA-DQB1			ENSG00000233209, ENSG00000179344, ENSG00000206302, ENSG00000206237, ENSG00000225824, ENSG00000231939			rs1049055-T	rs1049055	0	1049055	5_prime_UTR_variant	0	0.78	3e-09	8.52288		1.28205	[1.18-1.39]	Illumina [7858089] (imputed)	N	oral cavity cancer	http://www.ebi.ac.uk/efo/EFO_0005570	GCST010287	Genome-wide genotyping array
head and neck malignant neoplasia, head and neck squamous cell carcinoma	2015-06-08	25194280	Wei Q	2014-09-07	Nat Genet	www.ncbi.nlm.nih.gov/pubmed/25194280	Genome-wide association study identifies three susceptibility loci for laryngeal squamous cell carcinoma in the Chinese population.	Laryngeal squamous cell carcinoma	993 Chinese ancestry cases, 1,995 Chinese ancestry controls	2,398 Chinese ancestry cases, 2,804 Chinese ancestry controls	12q24.21	12	114147775	TBX5	GLULP5 - LINC02459	ENSG00000257915	ENSG00000257476		41844	91195	rs10492336-?	rs10492336	0	10492336	intergenic_variant	1	0.82	4e-14	13.3979		1.41	[1.30-1.54]	Affymetrix [662108]	N	laryngeal squamous cell carcinoma	http://www.ebi.ac.uk/efo/EFO_0006352	GCST002597	Genome-wide genotyping array
head and neck malignant neoplasia, oral cavity cancer	2021-11-22	34642315	Ferreiro-Iglesias A	2021-10-12	Nat Commun	www.ncbi.nlm.nih.gov/pubmed/34642315	Germline determinants of humoral immune response to HPV-16 protect against oropharyngeal cancer.	Oropharynx cancer and human papilloma virus 16 negative oropharyngeal cancer	2,359 European ancestry cases, 565 European ancestry controls	NA	6p24.3	6	10415901		TFAP2A, TFAP2A-AS1			ENSG00000137203, ENSG00000229950			rs1051512-T	rs1051512	0	1051512	non_coding_transcript_exon_variant	0	NR	4e-06	5.39794		1.7163		Illumina [up to 7574753] (imputed)	N	human papilloma virus infection, oral cavity cancer	http://www.ebi.ac.uk/efo/EFO_0001668, http://www.ebi.ac.uk/efo/EFO_0005570	GCST90085701	Genome-wide genotyping array
head and neck malignant neoplasia, pharynx cancer	2021-11-22	34642315	Ferreiro-Iglesias A	2021-10-12	Nat Commun	www.ncbi.nlm.nih.gov/pubmed/34642315	Germline determinants of humoral immune response to HPV-16 protect against oropharyngeal cancer.	Human papilloma virus 16 negative oropharyngeal cancer	565 European ancestry cases, 5,256 European ancestry controls	NA	6p24.3	6	10415901		TFAP2A, TFAP2A-AS1			ENSG00000137203, ENSG00000229950			rs1051512-T	rs1051512	0	1051512	non_coding_transcript_exon_variant	0	NR	1e-06	6		2.44		Illumina [7574753] (imputed)	N	human papilloma virus infection, oropharynx cancer	http://www.ebi.ac.uk/efo/EFO_0001668, http://www.ebi.ac.uk/efo/EFO_1001931	GCST90085700	Genome-wide genotyping array
head and neck malignant neoplasia, oral cavity cancer	2021-11-22	34642315	Ferreiro-Iglesias A	2021-10-12	Nat Commun	www.ncbi.nlm.nih.gov/pubmed/34642315	Germline determinants of humoral immune response to HPV-16 protect against oropharyngeal cancer.	Oropharynx cancer and human papilloma virus 16 negative oropharyngeal cancer	2,359 European ancestry cases, 565 European ancestry controls	NA	15q21.2	15	49536822		FAM227B			ENSG00000166262			rs10851478-A	rs10851478	0	10851478	intron_variant	0	NR	1e-08	8		1.2184		Illumina [up to 7574753] (imputed)	N	human papilloma virus infection, oral cavity cancer	http://www.ebi.ac.uk/efo/EFO_0001668, http://www.ebi.ac.uk/efo/EFO_0005570	GCST90085701	Genome-wide genotyping array
head and neck malignant neoplasia, oral cavity cancer	2017-03-31	27749845	Lesseur C	2016-10-17	Nat Genet	www.ncbi.nlm.nih.gov/pubmed/27749845	Genome-wide association analyses identify new susceptibility loci for oral cavity and pharyngeal cancer.	Oral cavity cancer	2,717 European ancestry cases, 273 cases, 5,984 European ancestry controls, 601 controls	NA	15q21.2	15	49536822	LOC105370811	FAM227B			ENSG00000166262			rs10851478-G	rs10851478	0	10851478	intron_variant	0	0.36	4e-07	6.39794		1.1865	NR	Illumina [7574753] (imputed)	N	oral cavity cancer	http://www.ebi.ac.uk/efo/EFO_0005570	GCST003858	Genome-wide genotyping array
head and neck malignant neoplasia	2018-07-20	29884837	Reyes-Gibby CC	2018-06-08	Sci Rep	www.ncbi.nlm.nih.gov/pubmed/29884837	Genome-wide association study identifies genes associated with neuropathy in patients with head and neck cancer.	Neuropathic pain in head and neck cancer	130 European ancestry cases, 913 European ancestry controls	NA	7p22.3	7	2294751	SNX8	SNX8			ENSG00000106266			rs10950641-A	rs10950641	0	10950641	intron_variant	0	0.07	3e-14	13.5229		2.88	[2.19, 3.79]	Illumina [714494]	N	neuropathic pain	http://www.ebi.ac.uk/efo/EFO_0005762	GCST005934	Genome-wide genotyping array
head and neck malignant neoplasia, oral cavity cancer	2021-11-22	34642315	Ferreiro-Iglesias A	2021-10-12	Nat Commun	www.ncbi.nlm.nih.gov/pubmed/34642315	Germline determinants of humoral immune response to HPV-16 protect against oropharyngeal cancer.	Oropharynx cancer and human papilloma virus 16 negative oropharyngeal cancer	2,359 European ancestry cases, 565 European ancestry controls	NA	9p22.3	9	14533586		NFIB - CDCA4P1	ENSG00000147862	ENSG00000229029		134603	59991	rs10961555-C	rs10961555	0	10961555	intergenic_variant	1	NR	2e-06	5.69897		0.8174		Illumina [up to 7574753] (imputed)	N	human papilloma virus infection, oral cavity cancer	http://www.ebi.ac.uk/efo/EFO_0001668, http://www.ebi.ac.uk/efo/EFO_0005570	GCST90085701	Genome-wide genotyping array
head and neck malignant neoplasia, head and neck squamous cell carcinoma	2017-03-16	27670397	Reyes-Gibby CC	2016-09-27	Sci Rep	www.ncbi.nlm.nih.gov/pubmed/27670397	Genome-wide association study suggests common variants within RP11-634B7.4 gene influencing severe pre-treatment pain in head and neck cancer patients.	Pre-treatment pain in head and neck squamous cell carcinoma	148 European ancestry cases, 810 European ancestry controls	58 European ancestry cases, 352 European ancestry controls	12q24.22	12	117072747	NR	TESC			ENSG00000088992			rs11068315-A	rs11068315	0	11068315	intron_variant	0	0.8	2e-06	5.69897		2.06	[1.53-2.77]	Illumina [714494]	N	pain	http://www.ebi.ac.uk/efo/EFO_0003843	GCST003760	Genome-wide genotyping array
head and neck malignant neoplasia, pharynx cancer	2021-11-22	34642315	Ferreiro-Iglesias A	2021-10-12	Nat Commun	www.ncbi.nlm.nih.gov/pubmed/34642315	Germline determinants of humoral immune response to HPV-16 protect against oropharyngeal cancer.	Human papilloma virus 16 negative oropharyngeal cancer	565 European ancestry cases, 5,256 European ancestry controls	NA	10q26.3	10	133383872		PAOX			ENSG00000148832			rs11101731-A	rs11101731	0	11101731	intron_variant	0	NR	2e-06	5.69897		1.6		Illumina [7574753] (imputed)	N	human papilloma virus infection, oropharynx cancer	http://www.ebi.ac.uk/efo/EFO_0001668, http://www.ebi.ac.uk/efo/EFO_1001931	GCST90085700	Genome-wide genotyping array
head and neck malignant neoplasia, pharynx cancer	2021-11-22	34642315	Ferreiro-Iglesias A	2021-10-12	Nat Commun	www.ncbi.nlm.nih.gov/pubmed/34642315	Germline determinants of humoral immune response to HPV-16 protect against oropharyngeal cancer.	Human papilloma virus 16 negative oropharyngeal cancer	565 European ancestry cases, 5,256 European ancestry controls	NA	7q22.1	7	100912616		RN7SL549P - RPS29P15	ENSG00000239825	ENSG00000235926		6044	15754	rs111276691-T	rs111276691	0	111276691	intergenic_variant	1	NR	5e-06	5.30103		2.29		Illumina [7574753] (imputed)	N	human papilloma virus infection, oropharynx cancer	http://www.ebi.ac.uk/efo/EFO_0001668, http://www.ebi.ac.uk/efo/EFO_1001931	GCST90085700	Genome-wide genotyping array
head and neck malignant neoplasia, oral cavity cancer	2021-11-22	34642315	Ferreiro-Iglesias A	2021-10-12	Nat Commun	www.ncbi.nlm.nih.gov/pubmed/34642315	Germline determinants of humoral immune response to HPV-16 protect against oropharyngeal cancer.	Oropharynx cancer and human papilloma virus 16 negative oropharyngeal cancer	2,359 European ancestry cases, 565 European ancestry controls	NA	20q13.33	20	62663902		SLCO4A1, SLCO4A1-AS1			ENSG00000101187, ENSG00000232803			rs111332410-T	rs111332410	0	111332410	intron_variant	0	NR	4e-06	5.39794		1.4596		Illumina [up to 7574753] (imputed)	N	human papilloma virus infection, oral cavity cancer	http://www.ebi.ac.uk/efo/EFO_0001668, http://www.ebi.ac.uk/efo/EFO_0005570	GCST90085701	Genome-wide genotyping array
head and neck malignant neoplasia, pharynx cancer	2017-03-31	27749845	Lesseur C	2016-10-17	Nat Genet	www.ncbi.nlm.nih.gov/pubmed/27749845	Genome-wide association analyses identify new susceptibility loci for oral cavity and pharyngeal cancer.	Oropharynx cancer	2,506 European ancestry cases, 135 cases, 5,984 European ancestry controls, 601 controls	NA	2p15	2	61645668	intergenic	RNU6-1145P - NA	ENSG00000206973			39946		rs111510828-G	rs111510828	0	111510828	intergenic_variant	1	0.824176	2e-06	5.69897		1.24938		Illumina [7574753] (imputed)	N	oropharynx cancer	http://www.ebi.ac.uk/efo/EFO_1001931	GCST003859	Genome-wide genotyping array
head and neck malignant neoplasia, pharynx cancer	2021-11-22	34642315	Ferreiro-Iglesias A	2021-10-12	Nat Commun	www.ncbi.nlm.nih.gov/pubmed/34642315	Germline determinants of humoral immune response to HPV-16 protect against oropharyngeal cancer.	Human papilloma virus 16 negative oropharyngeal cancer	565 European ancestry cases, 5,256 European ancestry controls	NA	4p15.1	4	35419331		LINC02484 - SEC63P2	ENSG00000248685	ENSG00000250416		1083980	68481	rs111651905-T	rs111651905	0	111651905	intergenic_variant	1	NR	1e-06	6		2.55		Illumina [7574753] (imputed)	N	human papilloma virus infection, oropharynx cancer	http://www.ebi.ac.uk/efo/EFO_0001668, http://www.ebi.ac.uk/efo/EFO_1001931	GCST90085700	Genome-wide genotyping array
head and neck malignant neoplasia, pharynx cancer	2017-03-31	27749845	Lesseur C	2016-10-17	Nat Genet	www.ncbi.nlm.nih.gov/pubmed/27749845	Genome-wide association analyses identify new susceptibility loci for oral cavity and pharyngeal cancer.	Oropharynx cancer	2,506 European ancestry cases, 135 cases, 5,984 European ancestry controls, 601 controls	NA	4q35.1	4	182335224	TENM3	TENM3			ENSG00000218336			rs112500619-C	rs112500619	0	112500619	intron_variant	0	0.797527	5e-06	5.30103		1.23916		Illumina [7574753] (imputed)	N	oropharynx cancer	http://www.ebi.ac.uk/efo/EFO_1001931	GCST003859	Genome-wide genotyping array
head and neck malignant neoplasia	2022-05-26	35039627	Schack LMH	2022-01-17	Br J Cancer	www.ncbi.nlm.nih.gov/pubmed/35039627	A genome-wide association study of radiotherapy induced toxicity in head and neck cancer patients identifies a susceptibility locus associated with mucositis.	Mucositis (moderate to severe) in head and neck cancer treated with radiotherapy	1,183 European ancestry individuals	597 Dutch ancestry individuals	5q31.2	5	139478334		STING1			ENSG00000184584			rs1131769-C	rs1131769	0	1131769	missense_variant	0	NR	4e-16	15.3979		1.946	[1.48-2.41]	Illumina [7178424] (imputed)	N	response to radiation, mucositis	http://purl.obolibrary.org/obo/GO_0009314, http://www.ebi.ac.uk/efo/EFO_1001898	GCST90102495	Genome-wide genotyping array
head and neck malignant neoplasia, pharynx cancer	2021-11-22	34642315	Ferreiro-Iglesias A	2021-10-12	Nat Commun	www.ncbi.nlm.nih.gov/pubmed/34642315	Germline determinants of humoral immune response to HPV-16 protect against oropharyngeal cancer.	Human papilloma virus 16 negative oropharyngeal cancer	565 European ancestry cases, 5,256 European ancestry controls	NA	6p21.32	6	32646317		HLA-DQA1, HLA-DQA1, HLA-DQA1, HLA-DQA1, HLA-DQA1			ENSG00000232062, ENSG00000206305, ENSG00000236418, ENSG00000225890, ENSG00000196735			rs115210925-G	rs115210925	0	115210925	non_coding_transcript_exon_variant	0	NR	5e-07	6.30103		1.46		Illumina [7574753] (imputed)	N	human papilloma virus infection, oropharynx cancer	http://www.ebi.ac.uk/efo/EFO_0001668, http://www.ebi.ac.uk/efo/EFO_1001931	GCST90085700	Genome-wide genotyping array
head and neck malignant neoplasia, pharynx cancer	2020-11-13	32887889	Rashkin SR	2020-09-04	Nat Commun	www.ncbi.nlm.nih.gov/pubmed/32887889	Pan-cancer study detects genetic risk variants and shared genetic basis in two large cohorts.	Oral cavity and pharyngeal cancer	1,223 European ancestry cases, 410,350 European ancestry controls	NA	3q13.11	3	106482561		LINC00882			ENSG00000242759			rs116168967-A	rs116168967	0	116168967	intron_variant	0	0.017861	4e-07	6.39794		1.82916	NR	Affymetrix [7846216] (imputed)	N	oropharynx cancer	http://www.ebi.ac.uk/efo/EFO_1001931	GCST90011806	Genome-wide genotyping array
head and neck malignant neoplasia, pharynx cancer	2021-11-22	34642315	Ferreiro-Iglesias A	2021-10-12	Nat Commun	www.ncbi.nlm.nih.gov/pubmed/34642315	Germline determinants of humoral immune response to HPV-16 protect against oropharyngeal cancer.	Human papilloma virus 16 positive oropharyngeal cancer	1,078 European ancestry cases, 5,256 European ancestry controls	NA	2p13.2	2	71507144		DYSF			ENSG00000135636			rs11686031-G	rs11686031	0	11686031	intron_variant	0	NR	5e-06	5.30103		1.3192		Illumina [7574753] (imputed)	N	human papilloma virus infection, oropharynx cancer	http://www.ebi.ac.uk/efo/EFO_0001668, http://www.ebi.ac.uk/efo/EFO_1001931	GCST90085699	Genome-wide genotyping array
head and neck malignant neoplasia, oral cavity cancer	2021-11-22	34642315	Ferreiro-Iglesias A	2021-10-12	Nat Commun	www.ncbi.nlm.nih.gov/pubmed/34642315	Germline determinants of humoral immune response to HPV-16 protect against oropharyngeal cancer.	Oropharynx cancer and human papilloma virus 16 negative oropharyngeal cancer	2,359 European ancestry cases, 565 European ancestry controls	NA	22q13.32	22	48962509		LINC01310 - RPL35P8	ENSG00000205632	ENSG00000226142		64123	251402	rs11705249-T	rs11705249	0	11705249	regulatory_region_variant	1	NR	6e-07	6.22185		1.5183		Illumina [up to 7574753] (imputed)	N	human papilloma virus infection, oral cavity cancer	http://www.ebi.ac.uk/efo/EFO_0001668, http://www.ebi.ac.uk/efo/EFO_0005570	GCST90085701	Genome-wide genotyping array
head and neck malignant neoplasia, pharynx cancer	2021-11-22	34642315	Ferreiro-Iglesias A	2021-10-12	Nat Commun	www.ncbi.nlm.nih.gov/pubmed/34642315	Germline determinants of humoral immune response to HPV-16 protect against oropharyngeal cancer.	Human papilloma virus 16 negative oropharyngeal cancer	565 European ancestry cases, 5,256 European ancestry controls	NA	1p36.13	1	17150268		PADI2 - LINC02783	ENSG00000117115	ENSG00000204362		30817	39515	rs12079362-A	rs12079362	0	12079362	intergenic_variant	1	NR	4e-07	6.39794		3.98		Illumina [7574753] (imputed)	N	human papilloma virus infection, oropharynx cancer	http://www.ebi.ac.uk/efo/EFO_0001668, http://www.ebi.ac.uk/efo/EFO_1001931	GCST90085700	Genome-wide genotyping array
head and neck malignant neoplasia	2017-03-31	27749845	Lesseur C	2016-10-17	Nat Genet	www.ncbi.nlm.nih.gov/pubmed/27749845	Genome-wide association analyses identify new susceptibility loci for oral cavity and pharyngeal cancer.	Oral cavity and pharyngeal cancer	2,717 European ancestry oral cavity cancer cases, 273 oral cavity cancer cases, 2,506 European ancestry oropharynx cancer cases, 135 oropharynx cancer cases, 305 European and unknown ancestry hypopharynx cancer cases, 73 European and unknown ancestry overlapping cases, 25 European and unknown ancestry cases, 5,984 European ancestry controls, 601 controls	NA	4q23	4	99318162	ADH1B, ADH1C, METAP1, LOC100507053	ADH1B			ENSG00000196616			rs1229984-G	rs1229984	0	1229984	missense_variant	0	0.94	2e-15	14.699		1.78987		Illumina [7574753] (imputed)	N	head and neck malignant neoplasia	http://www.ebi.ac.uk/efo/EFO_0006859	GCST003857	Genome-wide genotyping array
head and neck malignant neoplasia, oral cavity cancer	2017-03-31	27749845	Lesseur C	2016-10-17	Nat Genet	www.ncbi.nlm.nih.gov/pubmed/27749845	Genome-wide association analyses identify new susceptibility loci for oral cavity and pharyngeal cancer.	Oral cavity cancer	2,717 European ancestry cases, 273 cases, 5,984 European ancestry controls, 601 controls	NA	4q23	4	99318162	ADH1B	ADH1B			ENSG00000196616			rs1229984-G	rs1229984	0	1229984	missense_variant	0	0.94	1e-09	9		1.74368	NR	Illumina [7574753] (imputed)	N	oral cavity cancer	http://www.ebi.ac.uk/efo/EFO_0005570	GCST003858	Genome-wide genotyping array
head and neck malignant neoplasia, pharynx cancer	2017-03-31	27749845	Lesseur C	2016-10-17	Nat Genet	www.ncbi.nlm.nih.gov/pubmed/27749845	Genome-wide association analyses identify new susceptibility loci for oral cavity and pharyngeal cancer.	Oropharynx cancer	2,506 European ancestry cases, 135 cases, 5,984 European ancestry controls, 601 controls	NA	4q23	4	99318162	ADH1B	ADH1B			ENSG00000196616			rs1229984-G	rs1229984	0	1229984	missense_variant	0	0.940146	9e-09	8.04576		1.83217		Illumina [7574753] (imputed)	N	oropharynx cancer	http://www.ebi.ac.uk/efo/EFO_1001931	GCST003859	Genome-wide genotyping array
head and neck malignant neoplasia, oral cavity cancer	2021-11-22	34642315	Ferreiro-Iglesias A	2021-10-12	Nat Commun	www.ncbi.nlm.nih.gov/pubmed/34642315	Germline determinants of humoral immune response to HPV-16 protect against oropharyngeal cancer.	Oropharynx cancer and human papilloma virus 16 negative oropharyngeal cancer	2,359 European ancestry cases, 565 European ancestry controls	NA	4q23	4	99318162		ADH1B			ENSG00000196616			rs1229984-G	rs1229984	0	1229984	missense_variant	0	NR	4e-08	7.39794		0.5916		Illumina [up to 7574753] (imputed)	N	human papilloma virus infection, oral cavity cancer	http://www.ebi.ac.uk/efo/EFO_0001668, http://www.ebi.ac.uk/efo/EFO_0005570	GCST90085701	Genome-wide genotyping array
head and neck malignant neoplasia, pharynx cancer	2021-11-22	34642315	Ferreiro-Iglesias A	2021-10-12	Nat Commun	www.ncbi.nlm.nih.gov/pubmed/34642315	Germline determinants of humoral immune response to HPV-16 protect against oropharyngeal cancer.	Human papilloma virus 16 negative oropharyngeal cancer	565 European ancestry cases, 5,256 European ancestry controls	NA	14q11.2	14	22780330		SLC7A7			ENSG00000155465			rs12433985-G	rs12433985	0	12433985	non_coding_transcript_exon_variant	0	NR	4e-06	5.39794		1.38		Illumina [7574753] (imputed)	N	human papilloma virus infection, oropharynx cancer	http://www.ebi.ac.uk/efo/EFO_0001668, http://www.ebi.ac.uk/efo/EFO_1001931	GCST90085700	Genome-wide genotyping array
head and neck malignant neoplasia, head and neck squamous cell carcinoma	2017-03-16	27670397	Reyes-Gibby CC	2016-09-27	Sci Rep	www.ncbi.nlm.nih.gov/pubmed/27670397	Genome-wide association study suggests common variants within RP11-634B7.4 gene influencing severe pre-treatment pain in head and neck cancer patients.	Pre-treatment pain in head and neck squamous cell carcinoma	148 European ancestry cases, 810 European ancestry controls	58 European ancestry cases, 352 European ancestry controls	2p23.1	2	30666058	NR	LCLAT1 - CAPN13	ENSG00000172954	ENSG00000162949		21833	56713	rs12464483-A	rs12464483	0	12464483	regulatory_region_variant	1	0.15	2e-06	5.69897		1.7	[1.37-2.12]	Illumina [714494]	N	pain	http://www.ebi.ac.uk/efo/EFO_0003843	GCST003760	Genome-wide genotyping array
head and neck malignant neoplasia, pharynx cancer	2021-11-22	34642315	Ferreiro-Iglesias A	2021-10-12	Nat Commun	www.ncbi.nlm.nih.gov/pubmed/34642315	Germline determinants of humoral immune response to HPV-16 protect against oropharyngeal cancer.	Human papilloma virus 16 negative oropharyngeal cancer	565 European ancestry cases, 5,256 European ancestry controls	NA	15q21.3	15	54180811		UNC13C			ENSG00000137766			rs12593171-A	rs12593171	0	12593171	intron_variant	0	NR	2e-06	5.69897		1.4		Illumina [7574753] (imputed)	N	human papilloma virus infection, oropharynx cancer	http://www.ebi.ac.uk/efo/EFO_0001668, http://www.ebi.ac.uk/efo/EFO_1001931	GCST90085700	Genome-wide genotyping array
head and neck malignant neoplasia, head and neck squamous cell carcinoma	2020-07-22	32276964	Shete S	2020-04-10	Cancer Res	www.ncbi.nlm.nih.gov/pubmed/32276964	A genome-wide association study identifies two novel susceptible regions for squamous cell carcinoma of the head and neck.	Head and neck squamous cell carcinoma	2,171 European ancestry cases, 4,493 European ancestry controls	5,205 European ancestry cases, 3,232 European ancestry controls	6p21.33	6	31143898	CCHCR1	CCHCR1, CCHCR1, CCHCR1, CCHCR1, CCHCR1, CCHCR1			ENSG00000204536, ENSG00000223533, ENSG00000206457, ENSG00000206355, ENSG00000224180, ENSG00000234114			rs1265081-A	rs1265081	0	1265081	intron_variant	0	0.52	4e-10	9.39794		1.17647	[1.11-1.23]	Illumina [7858089] (imputed)	N	head and neck squamous cell carcinoma	http://www.ebi.ac.uk/efo/EFO_0000181	GCST010288	Genome-wide genotyping array
head and neck malignant neoplasia, pharynx cancer	2020-07-22	32276964	Shete S	2020-04-10	Cancer Res	www.ncbi.nlm.nih.gov/pubmed/32276964	A genome-wide association study identifies two novel susceptible regions for squamous cell carcinoma of the head and neck.	Oropharynx cancer	1,144 European ancestry cases, 4,493 European ancestry controls	2,328 European ancestry cases, 3,232 European ancestry controls	6p21.33	6	30991224	MUC21	MUC21 - MUC22	ENSG00000231350	ENSG00000261272		1321	19250	rs13211972-A	rs13211972	0	13211972	intergenic_variant	1	0.05	1e-10	10		1.55	[1.36-1.77]	Illumina [7858089] (imputed)	N	oropharynx cancer	http://www.ebi.ac.uk/efo/EFO_1001931	GCST010286	Genome-wide genotyping array
head and neck malignant neoplasia, pharynx cancer	2020-11-13	32887889	Rashkin SR	2020-09-04	Nat Commun	www.ncbi.nlm.nih.gov/pubmed/32887889	Pan-cancer study detects genetic risk variants and shared genetic basis in two large cohorts.	Oral cavity and pharyngeal cancer	1,223 European ancestry cases, 410,350 European ancestry controls	NA	12p12.3	12	18182994		RERGL			ENSG00000111404			rs140471080-C	rs140471080	0	140471080	intron_variant	0	NR	4e-07	6.39794		3.77786	NR	Affymetrix [7846216] (imputed)	N	oropharynx cancer	http://www.ebi.ac.uk/efo/EFO_1001931	GCST90011806	Genome-wide genotyping array
head and neck malignant neoplasia, head and neck squamous cell carcinoma, pharynx cancer	2020-07-22	32276964	Shete S	2020-04-10	Cancer Res	www.ncbi.nlm.nih.gov/pubmed/32276964	A genome-wide association study identifies two novel susceptible regions for squamous cell carcinoma of the head and neck.	Hypopharyngeal or laryngeal cancer	394 European ancestry cases, 4,493 European ancestry controls	295 European ancestry cases, 3,232 European ancestry controls	18q22.2	18	70034347	RTTN	RTTN			ENSG00000176225			rs142021700-C	rs142021700	0	142021700	intron_variant	0	0.01	3e-09	8.52288		3.95	[2.51-6.21]	Illumina [7858089] (imputed)	N	laryngeal squamous cell carcinoma, hypopharynx cancer	http://www.ebi.ac.uk/efo/EFO_0006352, http://www.ebi.ac.uk/efo/EFO_0007321	GCST010285	Genome-wide genotyping array
head and neck malignant neoplasia, pharynx cancer	2021-11-22	34642315	Ferreiro-Iglesias A	2021-10-12	Nat Commun	www.ncbi.nlm.nih.gov/pubmed/34642315	Germline determinants of humoral immune response to HPV-16 protect against oropharyngeal cancer.	Human papilloma virus 16 positive oropharyngeal cancer	1,078 European ancestry cases, 5,256 European ancestry controls	NA	6q25.3	6	157609689		ZDHHC14			ENSG00000175048			rs142170828-A	rs142170828	0	142170828	intron_variant	0	NR	1e-06	6		1.6965		Illumina [7574753] (imputed)	N	human papilloma virus infection, oropharynx cancer	http://www.ebi.ac.uk/efo/EFO_0001668, http://www.ebi.ac.uk/efo/EFO_1001931	GCST90085699	Genome-wide genotyping array
head and neck malignant neoplasia	2017-03-31	27749845	Lesseur C	2016-10-17	Nat Genet	www.ncbi.nlm.nih.gov/pubmed/27749845	Genome-wide association analyses identify new susceptibility loci for oral cavity and pharyngeal cancer.	Oral cavity and pharyngeal cancer	2,717 European ancestry oral cavity cancer cases, 273 oral cavity cancer cases, 2,506 European ancestry oropharynx cancer cases, 135 oropharynx cancer cases, 305 European and unknown ancestry hypopharynx cancer cases, 73 European and unknown ancestry overlapping cases, 25 European and unknown ancestry cases, 5,984 European ancestry controls, 601 controls	NA	11p15.4	11	5807854	OR52N2	TRIM5			ENSG00000132256			rs1453414-C	rs1453414	0	1453414	intron_variant	0	0.2	5e-08	7.30103		1.1945		Illumina [7574753] (imputed)	N	head and neck malignant neoplasia	http://www.ebi.ac.uk/efo/EFO_0006859	GCST003857	Genome-wide genotyping array
head and neck malignant neoplasia, pharynx cancer	2017-03-31	27749845	Lesseur C	2016-10-17	Nat Genet	www.ncbi.nlm.nih.gov/pubmed/27749845	Genome-wide association analyses identify new susceptibility loci for oral cavity and pharyngeal cancer.	Oropharynx cancer	2,506 European ancestry cases, 135 cases, 5,984 European ancestry controls, 601 controls	NA	11p15.4	11	5807854	intergenic	TRIM5			ENSG00000132256			rs1453414-C	rs1453414	0	1453414	intron_variant	0	0.200986	4e-06	5.39794		1.2157		Illumina [7574753] (imputed)	N	oropharynx cancer	http://www.ebi.ac.uk/efo/EFO_1001931	GCST003859	Genome-wide genotyping array
head and neck malignant neoplasia, pharynx cancer	2021-11-22	34642315	Ferreiro-Iglesias A	2021-10-12	Nat Commun	www.ncbi.nlm.nih.gov/pubmed/34642315	Germline determinants of humoral immune response to HPV-16 protect against oropharyngeal cancer.	Human papilloma virus 16 negative oropharyngeal cancer	565 European ancestry cases, 5,256 European ancestry controls	NA	16p13.3	16	7451808		RBFOX1			ENSG00000078328			rs146952371-T	rs146952371	0	146952371	intron_variant	0	NR	2e-07	6.69897		2.53		Illumina [7574753] (imputed)	N	human papilloma virus infection, oropharynx cancer	http://www.ebi.ac.uk/efo/EFO_0001668, http://www.ebi.ac.uk/efo/EFO_1001931	GCST90085700	Genome-wide genotyping array
head and neck malignant neoplasia, oral cavity cancer	2021-11-22	34642315	Ferreiro-Iglesias A	2021-10-12	Nat Commun	www.ncbi.nlm.nih.gov/pubmed/34642315	Germline determinants of humoral immune response to HPV-16 protect against oropharyngeal cancer.	Oropharynx cancer and human papilloma virus 16 negative oropharyngeal cancer	2,359 European ancestry cases, 565 European ancestry controls	NA	2q35	2	217406087		DIRC3			ENSG00000231672			rs1479575211-?	rs1479575211	0	1479575211	intron_variant	0	NR	7e-07	6.1549		0.7706		Illumina [up to 7574753] (imputed)	N	human papilloma virus infection, oral cavity cancer	http://www.ebi.ac.uk/efo/EFO_0001668, http://www.ebi.ac.uk/efo/EFO_0005570	GCST90085701	Genome-wide genotyping array
head and neck malignant neoplasia, pharynx cancer	2021-11-22	34642315	Ferreiro-Iglesias A	2021-10-12	Nat Commun	www.ncbi.nlm.nih.gov/pubmed/34642315	Germline determinants of humoral immune response to HPV-16 protect against oropharyngeal cancer.	Human papilloma virus 16 negative oropharyngeal cancer	565 European ancestry cases, 5,256 European ancestry controls	NA	2q34	2	210483300		CPS1			ENSG00000021826			rs149882261-T	rs149882261	0	149882261	intron_variant	0	NR	4e-06	5.39794		3.09		Illumina [7574753] (imputed)	N	human papilloma virus infection, oropharynx cancer	http://www.ebi.ac.uk/efo/EFO_0001668, http://www.ebi.ac.uk/efo/EFO_1001931	GCST90085700	Genome-wide genotyping array
head and neck malignant neoplasia, oral cavity cancer	2021-11-22	34642315	Ferreiro-Iglesias A	2021-10-12	Nat Commun	www.ncbi.nlm.nih.gov/pubmed/34642315	Germline determinants of humoral immune response to HPV-16 protect against oropharyngeal cancer.	Oropharynx cancer and human papilloma virus 16 negative oropharyngeal cancer	2,359 European ancestry cases, 565 European ancestry controls	NA	22q11.21	22	20877573		SNAP29			ENSG00000099940			rs150481896-A	rs150481896	0	150481896	intron_variant	0	NR	4e-07	6.39794		2.1705		Illumina [up to 7574753] (imputed)	N	human papilloma virus infection, oral cavity cancer	http://www.ebi.ac.uk/efo/EFO_0001668, http://www.ebi.ac.uk/efo/EFO_0005570	GCST90085701	Genome-wide genotyping array
head and neck malignant neoplasia, pharynx cancer	2021-11-22	34642315	Ferreiro-Iglesias A	2021-10-12	Nat Commun	www.ncbi.nlm.nih.gov/pubmed/34642315	Germline determinants of humoral immune response to HPV-16 protect against oropharyngeal cancer.	Human papilloma virus 16 negative oropharyngeal cancer	565 European ancestry cases, 5,256 European ancestry controls	NA	8q21.3	8	89626076		KRT8P4 - RIPK2	ENSG00000248231	ENSG00000104312		211005	131730	rs150615-G	rs150615	0	150615	intron_variant	1	NR	3e-06	5.52288		1.4		Illumina [7574753] (imputed)	N	human papilloma virus infection, oropharynx cancer	http://www.ebi.ac.uk/efo/EFO_0001668, http://www.ebi.ac.uk/efo/EFO_1001931	GCST90085700	Genome-wide genotyping array
head and neck malignant neoplasia, pharynx cancer	2021-11-22	34642315	Ferreiro-Iglesias A	2021-10-12	Nat Commun	www.ncbi.nlm.nih.gov/pubmed/34642315	Germline determinants of humoral immune response to HPV-16 protect against oropharyngeal cancer.	Human papilloma virus 16 positive oropharyngeal cancer	1,078 European ancestry cases, 5,256 European ancestry controls	NA	4q35.1	4	182334536		TENM3			ENSG00000218336			rs1516535-C	rs1516535	0	1516535	intron_variant	0	NR	1e-07	7		1.427		Illumina [7574753] (imputed)	N	human papilloma virus infection, oropharynx cancer	http://www.ebi.ac.uk/efo/EFO_0001668, http://www.ebi.ac.uk/efo/EFO_1001931	GCST90085699	Genome-wide genotyping array
head and neck malignant neoplasia, head and neck squamous cell carcinoma	2020-05-22	32266149	He Y	2020-03-20	Front Oncol	www.ncbi.nlm.nih.gov/pubmed/32266149	Genetic Variants Were Associated With the Prognosis of Head and Neck Squamous Carcinoma.	Head and neck squamous cell carcinoma	261 Chinese ancestry cases	525 Chinese ancestry cases	6q14.3	6	86822028	intergenic							rs16879870-?	rs16879870	0	16879870	intergenic_variant	1		4e-06	5.39794		2.02	[1.50-2.73]	Illumina [247870]	N	head and neck squamous cell carcinoma	http://www.ebi.ac.uk/efo/EFO_0000181	GCST009985	Exome genotyping array [Exome array]
head and neck malignant neoplasia, pharynx cancer	2017-03-31	27749845	Lesseur C	2016-10-17	Nat Genet	www.ncbi.nlm.nih.gov/pubmed/27749845	Genome-wide association analyses identify new susceptibility loci for oral cavity and pharyngeal cancer.	Oropharynx cancer	2,506 European ancestry cases, 135 cases, 5,984 European ancestry controls, 601 controls	NA	1p13.3	1	110235437	KCNC4	KCNC4			ENSG00000116396			rs17358800-A	rs17358800	0	17358800	3_prime_UTR_variant	0	0.762546	1e-06	6		1.25518		Illumina [7574753] (imputed)	N	oropharynx cancer	http://www.ebi.ac.uk/efo/EFO_1001931	GCST003859	Genome-wide genotyping array
head and neck malignant neoplasia, head and neck squamous cell carcinoma	2015-06-08	25194280	Wei Q	2014-09-07	Nat Genet	www.ncbi.nlm.nih.gov/pubmed/25194280	Genome-wide association study identifies three susceptibility loci for laryngeal squamous cell carcinoma in the Chinese population.	Laryngeal squamous cell carcinoma	993 Chinese ancestry cases, 1,995 Chinese ancestry controls	2,398 Chinese ancestry cases, 2,804 Chinese ancestry controls	11q12.2	11	61803910	FADS1, FADS2, FADS3, FEN1	FADS1, FADS2			ENSG00000149485, ENSG00000134824			rs174549-?	rs174549	0	174549	5_prime_UTR_variant	0	0.59	1e-20	20		1.37	[1.28-1.47]	Affymetrix [662108]	N	laryngeal squamous cell carcinoma	http://www.ebi.ac.uk/efo/EFO_0006352	GCST002597	Genome-wide genotyping array
head and neck malignant neoplasia, head and neck squamous cell carcinoma	2017-03-16	27670397	Reyes-Gibby CC	2016-09-27	Sci Rep	www.ncbi.nlm.nih.gov/pubmed/27670397	Genome-wide association study suggests common variants within RP11-634B7.4 gene influencing severe pre-treatment pain in head and neck cancer patients.	Pre-treatment pain in head and neck squamous cell carcinoma	148 European ancestry cases, 810 European ancestry controls	58 European ancestry cases, 352 European ancestry controls	9q33.2	9	120963648	NR	C5			ENSG00000106804			rs17612-?	rs17612	0	17612	missense_variant	0	0.26	5e-06	5.30103		4.34783	[2.27-7.69]	Illumina [714494]	N	pain	http://www.ebi.ac.uk/efo/EFO_0003843	GCST003760	Genome-wide genotyping array
head and neck malignant neoplasia, pharynx cancer	2020-11-13	32887889	Rashkin SR	2020-09-04	Nat Commun	www.ncbi.nlm.nih.gov/pubmed/32887889	Pan-cancer study detects genetic risk variants and shared genetic basis in two large cohorts.	Oral cavity and pharyngeal cancer	1,223 European ancestry cases, 410,350 European ancestry controls	NA	5q23.2	5	127807962		CCDC192			ENSG00000230561			rs17696932-C	rs17696932	0	17696932	intron_variant	0	NR	3e-07	6.52288		3.32889	NR	Affymetrix [7846216] (imputed)	N	oropharynx cancer	http://www.ebi.ac.uk/efo/EFO_1001931	GCST90011806	Genome-wide genotyping array
head and neck malignant neoplasia, oral cavity cancer	2017-03-31	27749845	Lesseur C	2016-10-17	Nat Genet	www.ncbi.nlm.nih.gov/pubmed/27749845	Genome-wide association analyses identify new susceptibility loci for oral cavity and pharyngeal cancer.	Oral cavity cancer	2,717 European ancestry cases, 273 cases, 5,984 European ancestry controls, 601 controls	NA	6p21.33	6	31579073	MICB, AIF1	TNF - LTB	ENSG00000228321	ENSG00000227507		737	1452	rs1800628-A	rs1800628	0	1800628	regulatory_region_variant	1	0.07	7e-08	7.1549		1.3962	NR	Illumina [7574753] (imputed)	N	oral cavity cancer	http://www.ebi.ac.uk/efo/EFO_0005570	GCST003858	Genome-wide genotyping array
head and neck malignant neoplasia, pharynx cancer	2021-11-22	34642315	Ferreiro-Iglesias A	2021-10-12	Nat Commun	www.ncbi.nlm.nih.gov/pubmed/34642315	Germline determinants of humoral immune response to HPV-16 protect against oropharyngeal cancer.	Human papilloma virus 16 negative oropharyngeal cancer	565 European ancestry cases, 5,256 European ancestry controls	NA	12q21.1	12	74107818		LINC02882			ENSG00000251138			rs181745657-C	rs181745657	0	181745657	intron_variant	0	NR	1e-06	6		2.94		Illumina [7574753] (imputed)	N	human papilloma virus infection, oropharynx cancer	http://www.ebi.ac.uk/efo/EFO_0001668, http://www.ebi.ac.uk/efo/EFO_1001931	GCST90085700	Genome-wide genotyping array
head and neck malignant neoplasia, pharynx cancer	2021-11-22	34642315	Ferreiro-Iglesias A	2021-10-12	Nat Commun	www.ncbi.nlm.nih.gov/pubmed/34642315	Germline determinants of humoral immune response to HPV-16 protect against oropharyngeal cancer.	Human papilloma virus 16 negative oropharyngeal cancer	565 European ancestry cases, 5,256 European ancestry controls	NA	1q43	1	240794093		RGS7			ENSG00000182901			rs1832905-G	rs1832905	0	1832905	intron_variant	0	NR	2e-06	5.69897		1.38		Illumina [7574753] (imputed)	N	human papilloma virus infection, oropharynx cancer	http://www.ebi.ac.uk/efo/EFO_0001668, http://www.ebi.ac.uk/efo/EFO_1001931	GCST90085700	Genome-wide genotyping array
head and neck malignant neoplasia, head and neck squamous cell carcinoma	2017-03-16	27670397	Reyes-Gibby CC	2016-09-27	Sci Rep	www.ncbi.nlm.nih.gov/pubmed/27670397	Genome-wide association study suggests common variants within RP11-634B7.4 gene influencing severe pre-treatment pain in head and neck cancer patients.	Pre-treatment pain in head and neck squamous cell carcinoma	148 European ancestry cases, 810 European ancestry controls	58 European ancestry cases, 352 European ancestry controls	16q21	16	62453185	NR							rs1834077-A	rs1834077	0	1834077	intergenic_variant	1	0.39	3e-06	5.52288		1.63	[1.33-2.01]	Illumina [714494]	N	pain	http://www.ebi.ac.uk/efo/EFO_0003843	GCST003760	Genome-wide genotyping array
head and neck malignant neoplasia, pharynx cancer	2017-03-31	27749845	Lesseur C	2016-10-17	Nat Genet	www.ncbi.nlm.nih.gov/pubmed/27749845	Genome-wide association analyses identify new susceptibility loci for oral cavity and pharyngeal cancer.	Oropharynx cancer	2,506 European ancestry cases, 135 cases, 5,984 European ancestry controls, 601 controls	NA	2q36.1	2	223036938	intergenic	ACSL3 - KCNE4	ENSG00000123983	ENSG00000152049		92299	14876	rs1837494-G	rs1837494	0	1837494	regulatory_region_variant	1	0.631348	3e-06	5.52288		1.1912		Illumina [7574753] (imputed)	N	oropharynx cancer	http://www.ebi.ac.uk/efo/EFO_1001931	GCST003859	Genome-wide genotyping array
head and neck malignant neoplasia, pharynx cancer	2020-11-13	32887889	Rashkin SR	2020-09-04	Nat Commun	www.ncbi.nlm.nih.gov/pubmed/32887889	Pan-cancer study detects genetic risk variants and shared genetic basis in two large cohorts.	Oral cavity and pharyngeal cancer	1,223 European ancestry cases, 410,350 European ancestry controls	NA	2q33.2	2	203794513		RNU6-474P - CTLA4	ENSG00000206970	ENSG00000163599		12370	73258	rs189602139-A	rs189602139	0	189602139	intergenic_variant	1	NR	3e-08	7.52288		3.6062	NR	Affymetrix [7846216] (imputed)	N	oropharynx cancer	http://www.ebi.ac.uk/efo/EFO_1001931	GCST90011806	Genome-wide genotyping array
head and neck malignant neoplasia, pharynx cancer	2017-03-31	27749845	Lesseur C	2016-10-17	Nat Genet	www.ncbi.nlm.nih.gov/pubmed/27749845	Genome-wide association analyses identify new susceptibility loci for oral cavity and pharyngeal cancer.	Oropharynx cancer	2,506 European ancestry cases, 135 cases, 5,984 European ancestry controls, 601 controls	NA	2q36.1	2	223040390	intergenic	ACSL3 - KCNE4	ENSG00000123983	ENSG00000152049		95751	11424	rs1961637-T	rs1961637	0	1961637	intergenic_variant	1	0.60149	3e-07	6.52288		1.2057		Illumina [7574753] (imputed)	N	oropharynx cancer	http://www.ebi.ac.uk/efo/EFO_1001931	GCST003859	Genome-wide genotyping array
head and neck malignant neoplasia, head and neck squamous cell carcinoma	2017-03-16	27670397	Reyes-Gibby CC	2016-09-27	Sci Rep	www.ncbi.nlm.nih.gov/pubmed/27670397	Genome-wide association study suggests common variants within RP11-634B7.4 gene influencing severe pre-treatment pain in head and neck cancer patients.	Pre-treatment pain in head and neck squamous cell carcinoma	148 European ancestry cases, 810 European ancestry controls	58 European ancestry cases, 352 European ancestry controls	17q25.3	17	77598082	NR	SEPTIN9 - NA	ENSG00000282302			97486		rs1972597-G	rs1972597	0	1972597	intron_variant	1	0.36	1e-07	7		1.61	[1.35-1.93]	Illumina [714494]	N	pain	http://www.ebi.ac.uk/efo/EFO_0003843	GCST003760	Genome-wide genotyping array
head and neck malignant neoplasia, oral cavity cancer	2021-11-22	34642315	Ferreiro-Iglesias A	2021-10-12	Nat Commun	www.ncbi.nlm.nih.gov/pubmed/34642315	Germline determinants of humoral immune response to HPV-16 protect against oropharyngeal cancer.	Oropharynx cancer and human papilloma virus 16 negative oropharyngeal cancer	2,359 European ancestry cases, 565 European ancestry controls	NA	10q26.13	10	124468877		LHPP			ENSG00000107902			rs201982221-?	rs201982221	0	201982221	intron_variant	0	NR	5e-08	7.30103		1.7449		Illumina [up to 7574753] (imputed)	N	human papilloma virus infection, oral cavity cancer	http://www.ebi.ac.uk/efo/EFO_0001668, http://www.ebi.ac.uk/efo/EFO_0005570	GCST90085701	Genome-wide genotyping array
head and neck malignant neoplasia, oral cavity cancer	2021-11-22	34642315	Ferreiro-Iglesias A	2021-10-12	Nat Commun	www.ncbi.nlm.nih.gov/pubmed/34642315	Germline determinants of humoral immune response to HPV-16 protect against oropharyngeal cancer.	Oropharynx cancer and human papilloma virus 16 negative oropharyngeal cancer	2,359 European ancestry cases, 565 European ancestry controls	NA	6p21.32	6	32454414		HLA-DRA - HLA-DRB9	ENSG00000234794	ENSG00000226035		9368	5407	rs2097442-A	rs2097442	0	2097442	intergenic_variant	1	NR	1e-06	6		1.2355		Illumina [up to 7574753] (imputed)	N	human papilloma virus infection, oral cavity cancer	http://www.ebi.ac.uk/efo/EFO_0001668, http://www.ebi.ac.uk/efo/EFO_0005570	GCST90085701	Genome-wide genotyping array
head and neck malignant neoplasia, pharynx cancer	2017-03-31	27749845	Lesseur C	2016-10-17	Nat Genet	www.ncbi.nlm.nih.gov/pubmed/27749845	Genome-wide association analyses identify new susceptibility loci for oral cavity and pharyngeal cancer.	Oropharynx cancer	2,506 European ancestry cases, 135 cases, 5,984 European ancestry controls, 601 controls	NA	2p23.1	2	30871379	LOC105374446	CAPN13 - GALNT14	ENSG00000162949	ENSG00000158089		50837	39088	rs2216824-A	rs2216824	0	2216824	intergenic_variant	1	0.0907246	3e-06	5.52288		1.3186		Illumina [7574753] (imputed)	N	oropharynx cancer	http://www.ebi.ac.uk/efo/EFO_1001931	GCST003859	Genome-wide genotyping array
head and neck malignant neoplasia	2017-01-16	27173062	Azad AK	2016-05-09	Cancer Epidemiol	www.ncbi.nlm.nih.gov/pubmed/27173062	A genome-wide association study of non-HPV-related head and neck squamous cell carcinoma identifies prognostic genetic sequence variants in the MAP-kinase and hormone pathways.	Survival in head and neck cancer	489 European ancestry cases, 26 Asian, African or First Nation ancestry cases	470 European ancestry cases, 57 Asian ancestry cases, 11 African American ancestry cases, 28 other ancestry cases	7q21.11	7	82417786	CACNA2D1	CACNA2D1			ENSG00000153956			rs2299187-A	rs2299187	0	2299187	intron_variant	0	0.02	8e-06	5.09691		3.26	[1.94-5.47]	Illumina [543873]	N	head and neck malignant neoplasia, survival time	http://www.ebi.ac.uk/efo/EFO_0006859, http://www.ebi.ac.uk/efo/EFO_0000714	GCST003541	Genome-wide genotyping array
head and neck malignant neoplasia, oral cavity cancer	2017-03-31	27749845	Lesseur C	2016-10-17	Nat Genet	www.ncbi.nlm.nih.gov/pubmed/27749845	Genome-wide association analyses identify new susceptibility loci for oral cavity and pharyngeal cancer.	Oral cavity cancer	2,717 European ancestry cases, 273 cases, 5,984 European ancestry controls, 601 controls	NA	15q26.2	15	96319940	NR2F2-AS1	NR2F2-AS1			ENSG00000247809			rs2398180-T	rs2398180	0	2398180	intron_variant	0	0.53	3e-07	6.52288		1.201	NR	Illumina [7574753] (imputed)	N	oral cavity cancer	http://www.ebi.ac.uk/efo/EFO_0005570	GCST003858	Genome-wide genotyping array
head and neck malignant neoplasia, oral cavity cancer	2021-11-22	34642315	Ferreiro-Iglesias A	2021-10-12	Nat Commun	www.ncbi.nlm.nih.gov/pubmed/34642315	Germline determinants of humoral immune response to HPV-16 protect against oropharyngeal cancer.	Oropharynx cancer and human papilloma virus 16 negative oropharyngeal cancer	2,359 European ancestry cases, 565 European ancestry controls	NA	15q26.2	15	96319940		NR2F2-AS1			ENSG00000247809			rs2398180-T	rs2398180	0	2398180	intron_variant	0	NR	5e-06	5.30103		1.1851		Illumina [up to 7574753] (imputed)	N	human papilloma virus infection, oral cavity cancer	http://www.ebi.ac.uk/efo/EFO_0001668, http://www.ebi.ac.uk/efo/EFO_0005570	GCST90085701	Genome-wide genotyping array
head and neck malignant neoplasia, oral cavity cancer	2021-11-22	34642315	Ferreiro-Iglesias A	2021-10-12	Nat Commun	www.ncbi.nlm.nih.gov/pubmed/34642315	Germline determinants of humoral immune response to HPV-16 protect against oropharyngeal cancer.	Oropharynx cancer and human papilloma virus 16 negative oropharyngeal cancer	2,359 European ancestry cases, 565 European ancestry controls	NA	6p21.33	6	31354782		HLA-B, HLA-B, HLA-B, HLA-B, HLA-B, HLA-B			ENSG00000228964, ENSG00000223532, ENSG00000234745, ENSG00000232126, ENSG00000224608, ENSG00000206450			rs2523608-A	rs2523608	0	2523608	non_coding_transcript_exon_variant	0	NR	4e-06	5.39794		0.8429		Illumina [up to 7574753] (imputed)	N	human papilloma virus infection, oral cavity cancer	http://www.ebi.ac.uk/efo/EFO_0001668, http://www.ebi.ac.uk/efo/EFO_0005570	GCST90085701	Genome-wide genotyping array
head and neck malignant neoplasia, pharynx cancer	2021-11-22	34642315	Ferreiro-Iglesias A	2021-10-12	Nat Commun	www.ncbi.nlm.nih.gov/pubmed/34642315	Germline determinants of humoral immune response to HPV-16 protect against oropharyngeal cancer.	Human papilloma virus 16 positive oropharyngeal cancer	1,078 European ancestry cases, 5,256 European ancestry controls	NA	6p21.33	6	31466557		HCP5			ENSG00000227429			rs2523679-T	rs2523679	0	2523679	non_coding_transcript_exon_variant	0	NR	3e-09	8.52288		0.5079		Illumina [7574753] (imputed)	N	human papilloma virus infection, oropharynx cancer	http://www.ebi.ac.uk/efo/EFO_0001668, http://www.ebi.ac.uk/efo/EFO_1001931	GCST90085699	Genome-wide genotyping array
head and neck malignant neoplasia, pharynx cancer	2021-11-22	34642315	Ferreiro-Iglesias A	2021-10-12	Nat Commun	www.ncbi.nlm.nih.gov/pubmed/34642315	Germline determinants of humoral immune response to HPV-16 protect against oropharyngeal cancer.	Human papilloma virus 16 positive oropharyngeal cancer	1,078 European ancestry cases, 5,256 European ancestry controls	NA	6p22.1	6	29959945		HLA-W - MICD	ENSG00000235144	ENSG00000237395		1375	10856	rs2571400-G	rs2571400	0	2571400	intron_variant	1	NR	3e-06	5.52288		1.2905		Illumina [7574753] (imputed)	N	human papilloma virus infection, oropharynx cancer	http://www.ebi.ac.uk/efo/EFO_0001668, http://www.ebi.ac.uk/efo/EFO_1001931	GCST90085699	Genome-wide genotyping array
head and neck malignant neoplasia, pharynx cancer	2021-11-22	34642315	Ferreiro-Iglesias A	2021-10-12	Nat Commun	www.ncbi.nlm.nih.gov/pubmed/34642315	Germline determinants of humoral immune response to HPV-16 protect against oropharyngeal cancer.	Human papilloma virus 16 positive oropharyngeal cancer	1,078 European ancestry cases, 5,256 European ancestry controls	NA	2q22.1	2	137285370		THSD7B			ENSG00000144229			rs2573093-C	rs2573093	0	2573093	intron_variant	0	NR	2e-06	5.69897		0.7456		Illumina [7574753] (imputed)	N	human papilloma virus infection, oropharynx cancer	http://www.ebi.ac.uk/efo/EFO_0001668, http://www.ebi.ac.uk/efo/EFO_1001931	GCST90085699	Genome-wide genotyping array
head and neck malignant neoplasia, head and neck squamous cell carcinoma	2020-07-22	32276964	Shete S	2020-04-10	Cancer Res	www.ncbi.nlm.nih.gov/pubmed/32276964	A genome-wide association study identifies two novel susceptible regions for squamous cell carcinoma of the head and neck.	Head and neck squamous cell carcinoma	2,171 European ancestry cases, 4,493 European ancestry controls	5,205 European ancestry cases, 3,232 European ancestry controls	6p22.1	6	30057726	ZNRD1-AS1	ZNRD1ASP			ENSG00000204623			rs259919-A	rs259919	0	259919	intron_variant	0	0.28	3e-09	8.52288		1.17	[1.11-1.24]	Illumina [7858089] (imputed)	N	head and neck squamous cell carcinoma	http://www.ebi.ac.uk/efo/EFO_0000181	GCST010288	Genome-wide genotyping array
head and neck malignant neoplasia, head and neck squamous cell carcinoma	2020-05-22	32266149	He Y	2020-03-20	Front Oncol	www.ncbi.nlm.nih.gov/pubmed/32266149	Genetic Variants Were Associated With the Prognosis of Head and Neck Squamous Carcinoma.	Head and neck squamous cell carcinoma	261 Chinese ancestry cases	525 Chinese ancestry cases	17p13.2	17	5223379	NR	SCIMP, ZNF594-DT			ENSG00000161929, ENSG00000261879			rs2641256-?	rs2641256	0	2641256	synonymous_variant	0		8e-06	5.09691		1.49		Illumina [247870]	N	head and neck squamous cell carcinoma	http://www.ebi.ac.uk/efo/EFO_0000181	GCST009985	Exome genotyping array [Exome array]
head and neck malignant neoplasia, pharynx cancer	2020-11-13	32887889	Rashkin SR	2020-09-04	Nat Commun	www.ncbi.nlm.nih.gov/pubmed/32887889	Pan-cancer study detects genetic risk variants and shared genetic basis in two large cohorts.	Oral cavity and pharyngeal cancer	1,223 European ancestry cases, 410,350 European ancestry controls	NA	6p22.1	6	29874768		HCP5B - HLA-H	ENSG00000281831	ENSG00000231904		985	12984	rs2734963-T	rs2734963	0	2734963	intron_variant	1	0.193283	6e-07	6.22185		1.27535	NR	Affymetrix [7846216] (imputed)	N	oropharynx cancer	http://www.ebi.ac.uk/efo/EFO_1001931	GCST90011806	Genome-wide genotyping array
head and neck malignant neoplasia, pharynx cancer	2021-11-22	34642315	Ferreiro-Iglesias A	2021-10-12	Nat Commun	www.ncbi.nlm.nih.gov/pubmed/34642315	Germline determinants of humoral immune response to HPV-16 protect against oropharyngeal cancer.	Human papilloma virus 16 positive oropharyngeal cancer	1,078 European ancestry cases, 5,256 European ancestry controls	NA	1p36.12	1	23531510		E2F2 - ID3	ENSG00000007968	ENSG00000117318		277	26416	rs2742976-G	rs2742976	0	2742976	TF_binding_site_variant	1	NR	3e-06	5.52288		0.769		Illumina [7574753] (imputed)	N	human papilloma virus infection, oropharynx cancer	http://www.ebi.ac.uk/efo/EFO_0001668, http://www.ebi.ac.uk/efo/EFO_1001931	GCST90085699	Genome-wide genotyping array
head and neck malignant neoplasia, oral cavity cancer	2021-11-22	34642315	Ferreiro-Iglesias A	2021-10-12	Nat Commun	www.ncbi.nlm.nih.gov/pubmed/34642315	Germline determinants of humoral immune response to HPV-16 protect against oropharyngeal cancer.	Oropharynx cancer and human papilloma virus 16 negative oropharyngeal cancer	2,359 European ancestry cases, 565 European ancestry controls	NA	8q23.1	8	105552424		ZFPM2, ZFPM2-AS1			ENSG00000169946, ENSG00000251003			rs28416651-A	rs28416651	0	28416651	intron_variant	0	NR	4e-06	5.39794		1.174		Illumina [up to 7574753] (imputed)	N	human papilloma virus infection, oral cavity cancer	http://www.ebi.ac.uk/efo/EFO_0001668, http://www.ebi.ac.uk/efo/EFO_0005570	GCST90085701	Genome-wide genotyping array
head and neck malignant neoplasia, pharynx cancer	2021-11-22	34642315	Ferreiro-Iglesias A	2021-10-12	Nat Commun	www.ncbi.nlm.nih.gov/pubmed/34642315	Germline determinants of humoral immune response to HPV-16 protect against oropharyngeal cancer.	Human papilloma virus 16 positive oropharyngeal cancer	1,078 European ancestry cases, 5,256 European ancestry controls	NA	6p21.32	6	32651877		HLA-DQA1 - HLA-DQB1	ENSG00000196735	ENSG00000231939		4815	7590	rs28418426-C	rs28418426	0	28418426	intergenic_variant	1	NR	8e-12	11.0969		1.5588		Illumina [7574753] (imputed)	N	human papilloma virus infection, oropharynx cancer	http://www.ebi.ac.uk/efo/EFO_0001668, http://www.ebi.ac.uk/efo/EFO_1001931	GCST90085699	Genome-wide genotyping array
head and neck malignant neoplasia	2022-05-26	35039627	Schack LMH	2022-01-17	Br J Cancer	www.ncbi.nlm.nih.gov/pubmed/35039627	A genome-wide association study of radiotherapy induced toxicity in head and neck cancer patients identifies a susceptibility locus associated with mucositis.	Mucositis (moderate to severe) in head and neck cancer treated with radiotherapy	1,183 European ancestry individuals	597 Dutch ancestry individuals	5q31.2	5	139465014		ECSCR - SMIM33	ENSG00000249751	ENSG00000283288		2271	5990	rs28419191-C	rs28419191	0	28419191	intergenic_variant	1	NR	4e-14	13.3979		1.958	[1.45-2.47]	Illumina [7178424] (imputed)	N	response to radiation, mucositis	http://purl.obolibrary.org/obo/GO_0009314, http://www.ebi.ac.uk/efo/EFO_1001898	GCST90102495	Genome-wide genotyping array
head and neck malignant neoplasia, head and neck squamous cell carcinoma	2015-06-08	25194280	Wei Q	2014-09-07	Nat Genet	www.ncbi.nlm.nih.gov/pubmed/25194280	Genome-wide association study identifies three susceptibility loci for laryngeal squamous cell carcinoma in the Chinese population.	Laryngeal squamous cell carcinoma	993 Chinese ancestry cases, 1,995 Chinese ancestry controls	2,398 Chinese ancestry cases, 2,804 Chinese ancestry controls	6p21.33	6	31600692	AIF1, HLA	NCR3 - UQCRHP1	ENSG00000237808	ENSG00000227650		7686	10391	rs2857595-?	rs2857595	0	2857595	intergenic_variant	1	0.5	2e-15	14.699		1.3	[1.22-1.39]	Affymetrix [662108]	N	laryngeal squamous cell carcinoma	http://www.ebi.ac.uk/efo/EFO_0006352	GCST002597	Genome-wide genotyping array
head and neck malignant neoplasia, head and neck squamous cell carcinoma	2015-06-08	25194280	Wei Q	2014-09-07	Nat Genet	www.ncbi.nlm.nih.gov/pubmed/25194280	Genome-wide association study identifies three susceptibility loci for laryngeal squamous cell carcinoma in the Chinese population.	Laryngeal squamous cell carcinoma	993 Chinese ancestry cases, 1,995 Chinese ancestry controls	2,398 Chinese ancestry cases, 2,804 Chinese ancestry controls	5q14.3	5	83523300	VCAN	VCAN			ENSG00000038427			rs310518-?	rs310518	0	310518	intron_variant	0	0.79	7e-08	7.1549		1.27	[1.16-1.37]	Affymetrix [662108]	N	laryngeal squamous cell carcinoma	http://www.ebi.ac.uk/efo/EFO_0006352	GCST002597	Genome-wide genotyping array
head and neck malignant neoplasia, oral cavity cancer	2017-03-31	27749845	Lesseur C	2016-10-17	Nat Genet	www.ncbi.nlm.nih.gov/pubmed/27749845	Genome-wide association analyses identify new susceptibility loci for oral cavity and pharyngeal cancer.	Oral cavity cancer	2,717 European ancestry cases, 273 cases, 5,984 European ancestry controls, 601 controls	NA	6p21.32	6	32679924	intergenic	HLA-DQB1 - MTCO3P1	ENSG00000231939	ENSG00000228845		11541	26200	rs3129780-A	rs3129780	0	3129780	intergenic_variant	1	0.64	6e-08	7.22185		1.2373	NR	Illumina [7574753] (imputed)	N	oral cavity cancer	http://www.ebi.ac.uk/efo/EFO_0005570	GCST003858	Genome-wide genotyping array
head and neck malignant neoplasia, head and neck squamous cell carcinoma	2020-07-22	32276964	Shete S	2020-04-10	Cancer Res	www.ncbi.nlm.nih.gov/pubmed/32276964	A genome-wide association study identifies two novel susceptible regions for squamous cell carcinoma of the head and neck.	Head and neck squamous cell carcinoma	2,171 European ancestry cases, 4,493 European ancestry controls	5,205 European ancestry cases, 3,232 European ancestry controls	6p21.32	6	32702359	HLA-DQB1	HLA-DQB1 - MTCO3P1	ENSG00000231939	ENSG00000228845		33976	3765	rs3135001-C	rs3135001	0	3135001	intergenic_variant	1	0.79	1e-16	16		1.2987	[1.22-1.37]	Illumina [7858089] (imputed)	N	head and neck squamous cell carcinoma	http://www.ebi.ac.uk/efo/EFO_0000181	GCST010288	Genome-wide genotyping array
head and neck malignant neoplasia, pharynx cancer	2020-11-13	32887889	Rashkin SR	2020-09-04	Nat Commun	www.ncbi.nlm.nih.gov/pubmed/32887889	Pan-cancer study detects genetic risk variants and shared genetic basis in two large cohorts.	Oral cavity and pharyngeal cancer	1,223 European ancestry cases, 410,350 European ancestry controls	NA	2q14.1	2	112804195		IL1A - IL1B	ENSG00000115008	ENSG00000125538		19702	25556	rs34017101-T	rs34017101	0	34017101	regulatory_region_variant	1	0.013225	6e-07	6.22185		2.11015	NR	Affymetrix [7846216] (imputed)	N	oropharynx cancer	http://www.ebi.ac.uk/efo/EFO_1001931	GCST90011806	Genome-wide genotyping array
head and neck malignant neoplasia, pharynx cancer	2020-07-22	32276964	Shete S	2020-04-10	Cancer Res	www.ncbi.nlm.nih.gov/pubmed/32276964	A genome-wide association study identifies two novel susceptible regions for squamous cell carcinoma of the head and neck.	Oropharynx cancer	1,144 European ancestry cases, 4,493 European ancestry controls	2,328 European ancestry cases, 3,232 European ancestry controls	6p21.32	6	32626326	HLA-DQA1	HLA-DRB1 - HLA-DQA1	ENSG00000206240	ENSG00000196735		36478	1853	rs34518860-G	rs34518860	0	34518860	intergenic_variant	1	0.89	3e-17	16.5229		1.63934	[1.47-1.85]	Illumina [7858089] (imputed)	N	oropharynx cancer	http://www.ebi.ac.uk/efo/EFO_1001931	GCST010286	Genome-wide genotyping array
head and neck malignant neoplasia, pharynx cancer	2017-03-31	27749845	Lesseur C	2016-10-17	Nat Genet	www.ncbi.nlm.nih.gov/pubmed/27749845	Genome-wide association analyses identify new susceptibility loci for oral cavity and pharyngeal cancer.	Oropharynx cancer	2,506 European ancestry cases, 135 cases, 5,984 European ancestry controls, 601 controls	NA	12q23.3	12	107582831	BTBD11	BTBD11			ENSG00000151136			rs35189640-T	rs35189640	0	35189640	intron_variant	0	0.0175638	2e-06	5.69897		1.7533		Illumina [7574753] (imputed)	N	oropharynx cancer	http://www.ebi.ac.uk/efo/EFO_1001931	GCST003859	Genome-wide genotyping array
head and neck malignant neoplasia, oral cavity cancer	2021-11-22	34642315	Ferreiro-Iglesias A	2021-10-12	Nat Commun	www.ncbi.nlm.nih.gov/pubmed/34642315	Germline determinants of humoral immune response to HPV-16 protect against oropharyngeal cancer.	Oropharynx cancer and human papilloma virus 16 negative oropharyngeal cancer	2,359 European ancestry cases, 565 European ancestry controls	NA	12q23.3	12	107582831		BTBD11			ENSG00000151136			rs35189640-T	rs35189640	0	35189640	intron_variant	0	NR	8e-08	7.09691		1.7894		Illumina [up to 7574753] (imputed)	N	human papilloma virus infection, oral cavity cancer	http://www.ebi.ac.uk/efo/EFO_0001668, http://www.ebi.ac.uk/efo/EFO_0005570	GCST90085701	Genome-wide genotyping array
head and neck malignant neoplasia, pharynx cancer	2021-11-22	34642315	Ferreiro-Iglesias A	2021-10-12	Nat Commun	www.ncbi.nlm.nih.gov/pubmed/34642315	Germline determinants of humoral immune response to HPV-16 protect against oropharyngeal cancer.	Human papilloma virus 16 negative oropharyngeal cancer	565 European ancestry cases, 5,256 European ancestry controls	NA	12q23.3	12	107582831		BTBD11			ENSG00000151136			rs35189640-T	rs35189640	0	35189640	intron_variant	0	NR	1e-09	9		2.75		Illumina [7574753] (imputed)	N	human papilloma virus infection, oropharynx cancer	http://www.ebi.ac.uk/efo/EFO_0001668, http://www.ebi.ac.uk/efo/EFO_1001931	GCST90085700	Genome-wide genotyping array
head and neck malignant neoplasia, oral cavity cancer	2021-11-22	34642315	Ferreiro-Iglesias A	2021-10-12	Nat Commun	www.ncbi.nlm.nih.gov/pubmed/34642315	Germline determinants of humoral immune response to HPV-16 protect against oropharyngeal cancer.	Oropharynx cancer and human papilloma virus 16 negative oropharyngeal cancer	2,359 European ancestry cases, 565 European ancestry controls	NA	11p15.1	11	18408444		LDHA - LDHC	ENSG00000134333	ENSG00000166796		19	3874	rs35292478-C	rs35292478	0	35292478	intergenic_variant	1	NR	2e-06	5.69897		1.238		Illumina [up to 7574753] (imputed)	N	human papilloma virus infection, oral cavity cancer	http://www.ebi.ac.uk/efo/EFO_0001668, http://www.ebi.ac.uk/efo/EFO_0005570	GCST90085701	Genome-wide genotyping array
head and neck malignant neoplasia, oral cavity cancer	2021-11-22	34642315	Ferreiro-Iglesias A	2021-10-12	Nat Commun	www.ncbi.nlm.nih.gov/pubmed/34642315	Germline determinants of humoral immune response to HPV-16 protect against oropharyngeal cancer.	Oropharynx cancer and human papilloma virus 16 negative oropharyngeal cancer	2,359 European ancestry cases, 565 European ancestry controls	NA	17p13.2	17	3936580		ATP2A3			ENSG00000074370			rs35334668-G	rs35334668	0	35334668	non_coding_transcript_exon_variant	0	NR	5e-06	5.30103		1.2989		Illumina [up to 7574753] (imputed)	N	human papilloma virus infection, oral cavity cancer	http://www.ebi.ac.uk/efo/EFO_0001668, http://www.ebi.ac.uk/efo/EFO_0005570	GCST90085701	Genome-wide genotyping array
head and neck malignant neoplasia, head and neck squamous cell carcinoma	2017-03-16	27670397	Reyes-Gibby CC	2016-09-27	Sci Rep	www.ncbi.nlm.nih.gov/pubmed/27670397	Genome-wide association study suggests common variants within RP11-634B7.4 gene influencing severe pre-treatment pain in head and neck cancer patients.	Pre-treatment pain in head and neck squamous cell carcinoma	148 European ancestry cases, 810 European ancestry controls	58 European ancestry cases, 352 European ancestry controls	6p12.2	6	52270696	NR	MCM3			ENSG00000112118			rs3789775-A	rs3789775	0	3789775	intron_variant	0	0.13	3e-06	5.52288		1.8	[1.40-2.30]	Illumina [714494]	N	pain	http://www.ebi.ac.uk/efo/EFO_0003843	GCST003760	Genome-wide genotyping array
head and neck malignant neoplasia, oral cavity cancer	2021-11-22	34642315	Ferreiro-Iglesias A	2021-10-12	Nat Commun	www.ncbi.nlm.nih.gov/pubmed/34642315	Germline determinants of humoral immune response to HPV-16 protect against oropharyngeal cancer.	Oropharynx cancer and human papilloma virus 16 negative oropharyngeal cancer	2,359 European ancestry cases, 565 European ancestry controls	NA	6p22.1	6	29975938		HCG9, HCG9, HCG9, HCG9, HCG9, HCG9, HCG9			ENSG00000206504, ENSG00000204625, ENSG00000236579, ENSG00000237812, ENSG00000227647, ENSG00000234313, ENSG00000234599			rs3823363-A	rs3823363	0	3823363	intron_variant	0	NR	1e-07	7		0.8222		Illumina [up to 7574753] (imputed)	N	human papilloma virus infection, oral cavity cancer	http://www.ebi.ac.uk/efo/EFO_0001668, http://www.ebi.ac.uk/efo/EFO_0005570	GCST90085701	Genome-wide genotyping array
head and neck malignant neoplasia	2017-03-31	27749845	Lesseur C	2016-10-17	Nat Genet	www.ncbi.nlm.nih.gov/pubmed/27749845	Genome-wide association analyses identify new susceptibility loci for oral cavity and pharyngeal cancer.	Oral cavity and pharyngeal cancer	2,717 European ancestry oral cavity cancer cases, 273 oral cavity cancer cases, 2,506 European ancestry oropharynx cancer cases, 135 oropharynx cancer cases, 305 European and unknown ancestry hypopharynx cancer cases, 73 European and unknown ancestry overlapping cases, 25 European and unknown ancestry cases, 5,984 European ancestry controls, 601 controls	NA	6p21.32	6	32668343	HLA-DQB1	HLA-DQB1, HLA-DQB1, HLA-DQB1, HLA-DQB1, HLA-DQB1, HLA-DQB1			ENSG00000233209, ENSG00000179344, ENSG00000206302, ENSG00000206237, ENSG00000225824, ENSG00000231939			rs3828805-C	rs3828805	0	3828805	5_prime_UTR_variant	0	0.72	3e-13	12.5229		1.2759		Illumina [7574753] (imputed)	N	head and neck malignant neoplasia	http://www.ebi.ac.uk/efo/EFO_0006859	GCST003857	Genome-wide genotyping array
head and neck malignant neoplasia, pharynx cancer	2017-03-31	27749845	Lesseur C	2016-10-17	Nat Genet	www.ncbi.nlm.nih.gov/pubmed/27749845	Genome-wide association analyses identify new susceptibility loci for oral cavity and pharyngeal cancer.	Oropharynx cancer	2,506 European ancestry cases, 135 cases, 5,984 European ancestry controls, 601 controls	NA	6p21.32	6	32668343	HLA-DQB1	HLA-DQB1, HLA-DQB1, HLA-DQB1, HLA-DQB1, HLA-DQB1, HLA-DQB1			ENSG00000233209, ENSG00000179344, ENSG00000206302, ENSG00000206237, ENSG00000225824, ENSG00000231939			rs3828805-C	rs3828805	0	3828805	5_prime_UTR_variant	0	0.720209	2e-12	11.699		1.3699		Illumina [7574753] (imputed)	N	oropharynx cancer	http://www.ebi.ac.uk/efo/EFO_1001931	GCST003859	Genome-wide genotyping array
head and neck malignant neoplasia, oral cavity cancer	2021-11-22	34642315	Ferreiro-Iglesias A	2021-10-12	Nat Commun	www.ncbi.nlm.nih.gov/pubmed/34642315	Germline determinants of humoral immune response to HPV-16 protect against oropharyngeal cancer.	Oropharynx cancer and human papilloma virus 16 negative oropharyngeal cancer	2,359 European ancestry cases, 565 European ancestry controls	NA	6p21.32	6	32668343		HLA-DQB1, HLA-DQB1, HLA-DQB1, HLA-DQB1, HLA-DQB1, HLA-DQB1			ENSG00000233209, ENSG00000179344, ENSG00000206302, ENSG00000206237, ENSG00000225824, ENSG00000231939			rs3828805-C	rs3828805	0	3828805	5_prime_UTR_variant	0	NR	3e-09	8.52288		1.2999		Illumina [up to 7574753] (imputed)	N	human papilloma virus infection, oral cavity cancer	http://www.ebi.ac.uk/efo/EFO_0001668, http://www.ebi.ac.uk/efo/EFO_0005570	GCST90085701	Genome-wide genotyping array
head and neck malignant neoplasia, head and neck squamous cell carcinoma	2017-03-16	27670397	Reyes-Gibby CC	2016-09-27	Sci Rep	www.ncbi.nlm.nih.gov/pubmed/27670397	Genome-wide association study suggests common variants within RP11-634B7.4 gene influencing severe pre-treatment pain in head and neck cancer patients.	Pre-treatment pain in head and neck squamous cell carcinoma	148 European ancestry cases, 810 European ancestry controls	58 European ancestry cases, 352 European ancestry controls	1q44	1	247702471	RP11-634B7.4	OR13G1 - OR6F1	ENSG00000197437	ENSG00000169214		22732	8965	rs3862188-G	rs3862188	0	3862188	intron_variant	1	0.28	3e-08	7.52288		1.87	[1.50-2.33]	Illumina [714494]	N	pain	http://www.ebi.ac.uk/efo/EFO_0003843	GCST003760	Genome-wide genotyping array
head and neck malignant neoplasia, head and neck squamous cell carcinoma	2015-06-08	25194280	Wei Q	2014-09-07	Nat Genet	www.ncbi.nlm.nih.gov/pubmed/25194280	Genome-wide association study identifies three susceptibility loci for laryngeal squamous cell carcinoma in the Chinese population.	Laryngeal squamous cell carcinoma	993 Chinese ancestry cases, 1,995 Chinese ancestry controls	2,398 Chinese ancestry cases, 2,804 Chinese ancestry controls	16p13.2	16	9344835	GRIN2A	NA - LINC02177		ENSG00000261617			10753	rs40129-?	rs40129	0	40129	intergenic_variant	1	0.25	4e-07	6.39794		1.21	[1.12â€“1.30]	Affymetrix [662108]	N	laryngeal squamous cell carcinoma	http://www.ebi.ac.uk/efo/EFO_0006352	GCST002597	Genome-wide genotyping array
head and neck malignant neoplasia, head and neck squamous cell carcinoma	2017-03-16	27670397	Reyes-Gibby CC	2016-09-27	Sci Rep	www.ncbi.nlm.nih.gov/pubmed/27670397	Genome-wide association study suggests common variants within RP11-634B7.4 gene influencing severe pre-treatment pain in head and neck cancer patients.	Pre-treatment pain in head and neck squamous cell carcinoma	148 European ancestry cases, 810 European ancestry controls	58 European ancestry cases, 352 European ancestry controls	1q41	1	216684671	NR	ESRRG			ENSG00000196482			rs4085154-?	rs4085154	0	4085154	intron_variant	0	0.55	4e-06	5.39794		1.5873	[1.3-1.92]	Illumina [714494]	N	pain	http://www.ebi.ac.uk/efo/EFO_0003843	GCST003760	Genome-wide genotyping array
head and neck malignant neoplasia, pharynx cancer	2017-03-31	27749845	Lesseur C	2016-10-17	Nat Genet	www.ncbi.nlm.nih.gov/pubmed/27749845	Genome-wide association analyses identify new susceptibility loci for oral cavity and pharyngeal cancer.	Oropharynx cancer	2,506 European ancestry cases, 135 cases, 5,984 European ancestry controls, 601 controls	NA	16q23.2	16	79768943	LINC01229	MAFTRR, LINC01229			ENSG00000261390, ENSG00000260876			rs4284656-T	rs4284656	0	4284656	intron_variant	0	0.044039	2e-06	5.69897		1.74095		Illumina [7574753] (imputed)	N	oropharynx cancer	http://www.ebi.ac.uk/efo/EFO_1001931	GCST003859	Genome-wide genotyping array
head and neck malignant neoplasia, pharynx cancer	2020-07-22	32276964	Shete S	2020-04-10	Cancer Res	www.ncbi.nlm.nih.gov/pubmed/32276964	A genome-wide association study identifies two novel susceptible regions for squamous cell carcinoma of the head and neck.	Oropharynx cancer	1,144 European ancestry cases, 4,493 European ancestry controls	2,328 European ancestry cases, 3,232 European ancestry controls	2p23.1	2	30875199	GALNT14	CAPN13 - GALNT14	ENSG00000162949	ENSG00000158089		54657	35268	rs4318431-T	rs4318431	0	4318431	intergenic_variant	1	0.08	3e-09	8.52288		1.39	[1.25-1.55]	Illumina [7858089] (imputed)	N	oropharynx cancer	http://www.ebi.ac.uk/efo/EFO_1001931	GCST010286	Genome-wide genotyping array
head and neck malignant neoplasia	2018-07-20	29884837	Reyes-Gibby CC	2018-06-08	Sci Rep	www.ncbi.nlm.nih.gov/pubmed/29884837	Genome-wide association study identifies genes associated with neuropathy in patients with head and neck cancer.	Neuropathic pain in head and neck cancer	130 European ancestry cases, 913 European ancestry controls	NA	15q22.2	15	60921365	RORA	RORA			ENSG00000069667			rs4775319-G	rs4775319	0	4775319	intron_variant	0	0.35	1e-08	8		1.59	[1.36, 1.87]	Illumina [714494]	N	neuropathic pain	http://www.ebi.ac.uk/efo/EFO_0005762	GCST005934	Genome-wide genotyping array
head and neck malignant neoplasia	2018-07-20	29884837	Reyes-Gibby CC	2018-06-08	Sci Rep	www.ncbi.nlm.nih.gov/pubmed/29884837	Genome-wide association study identifies genes associated with neuropathy in patients with head and neck cancer.	Neuropathic pain in head and neck cancer	130 European ancestry cases, 913 European ancestry controls	NA	19p13.2	19	7634461	PCP2	PCP2 - STXBP2	ENSG00000174788	ENSG00000076944		742	2420	rs4804217-?	rs4804217	0	4804217	intron_variant	1	0.62	3e-09	8.52288		1.72414	[1.45-2.08]	Illumina [714494]	N	neuropathic pain	http://www.ebi.ac.uk/efo/EFO_0005762	GCST005934	Genome-wide genotyping array
head and neck malignant neoplasia, oral cavity cancer	2021-11-22	34642315	Ferreiro-Iglesias A	2021-10-12	Nat Commun	www.ncbi.nlm.nih.gov/pubmed/34642315	Germline determinants of humoral immune response to HPV-16 protect against oropharyngeal cancer.	Oropharynx cancer and human papilloma virus 16 negative oropharyngeal cancer	2,359 European ancestry cases, 565 European ancestry controls	NA	6p21.33	6	31817451		HSPA1A, HSPA1A, HSPA1A, HSPA1A			ENSG00000204389, ENSG00000235941, ENSG00000237724, ENSG00000234475			rs506770-C	rs506770	0	506770	synonymous_variant	0	NR	2e-06	5.69897		1.2434		Illumina [up to 7574753] (imputed)	N	human papilloma virus infection, oral cavity cancer	http://www.ebi.ac.uk/efo/EFO_0001668, http://www.ebi.ac.uk/efo/EFO_0005570	GCST90085701	Genome-wide genotyping array
head and neck malignant neoplasia, pharynx cancer	2021-11-22	34642315	Ferreiro-Iglesias A	2021-10-12	Nat Commun	www.ncbi.nlm.nih.gov/pubmed/34642315	Germline determinants of humoral immune response to HPV-16 protect against oropharyngeal cancer.	Human papilloma virus 16 negative oropharyngeal cancer	565 European ancestry cases, 5,256 European ancestry controls	NA	13q33.3	13	109162764		MYO16			ENSG00000041515			rs55864736-A	rs55864736	0	55864736	intron_variant	0	NR	2e-07	6.69897		1.45		Illumina [7574753] (imputed)	N	human papilloma virus infection, oropharynx cancer	http://www.ebi.ac.uk/efo/EFO_0001668, http://www.ebi.ac.uk/efo/EFO_1001931	GCST90085700	Genome-wide genotyping array
head and neck malignant neoplasia, pharynx cancer	2020-11-13	32887889	Rashkin SR	2020-09-04	Nat Commun	www.ncbi.nlm.nih.gov/pubmed/32887889	Pan-cancer study detects genetic risk variants and shared genetic basis in two large cohorts.	Oral cavity and pharyngeal cancer	1,223 European ancestry cases, 410,350 European ancestry controls	NA	1p36.11	1	25540804		MACO1 - LDLRAP1	ENSG00000204178	ENSG00000157978		40595	2802	rs61776819-T	rs61776819	0	61776819	intergenic_variant	1	0.0133098	3e-07	6.52288		2.0453	NR	Affymetrix [7846216] (imputed)	N	oropharynx cancer	http://www.ebi.ac.uk/efo/EFO_1001931	GCST90011806	Genome-wide genotyping array
head and neck malignant neoplasia, pharynx cancer	2017-03-31	27749845	Lesseur C	2016-10-17	Nat Genet	www.ncbi.nlm.nih.gov/pubmed/27749845	Genome-wide association analyses identify new susceptibility loci for oral cavity and pharyngeal cancer.	Oropharynx cancer	2,506 European ancestry cases, 135 cases, 5,984 European ancestry controls, 601 controls	NA	2q33.1	2	199223244	intergenic	RNU7-147P - SATB2	ENSG00000238698	ENSG00000119042		32124	46256	rs62178732-G	rs62178732	0	62178732	intergenic_variant	1	0.916861	2e-06	5.69897		1.38985		Illumina [7574753] (imputed)	N	oropharynx cancer	http://www.ebi.ac.uk/efo/EFO_1001931	GCST003859	Genome-wide genotyping array
head and neck malignant neoplasia, oral cavity cancer	2017-03-31	27749845	Lesseur C	2016-10-17	Nat Genet	www.ncbi.nlm.nih.gov/pubmed/27749845	Genome-wide association analyses identify new susceptibility loci for oral cavity and pharyngeal cancer.	Oral cavity cancer	2,717 European ancestry cases, 273 cases, 5,984 European ancestry controls, 601 controls	NA	2p23.3	2	27633057	GPN1, C2orf16, ZNF512, CCDC121	GPN1			ENSG00000198522			rs6547741-G	rs6547741	0	6547741	intron_variant	0	0.46	4e-08	7.39794		1.19832	NR	Illumina [7574753] (imputed)	N	oral cavity cancer	http://www.ebi.ac.uk/efo/EFO_0005570	GCST003858	Genome-wide genotyping array
head and neck malignant neoplasia	2018-07-20	29884837	Reyes-Gibby CC	2018-06-08	Sci Rep	www.ncbi.nlm.nih.gov/pubmed/29884837	Genome-wide association study identifies genes associated with neuropathy in patients with head and neck cancer.	Neuropathic pain in head and neck cancer	130 European ancestry cases, 913 European ancestry controls	NA	3q27.3	3	186746318	KNG1	KNG1 - PSMD10P2	ENSG00000113889	ENSG00000226652		1908	14375	rs6796803-?	rs6796803	0	6796803	intron_variant	1	0.72	6e-09	8.22185		1.96078	[1.56-2.44]	Illumina [714494]	N	neuropathic pain	http://www.ebi.ac.uk/efo/EFO_0005762	GCST005934	Genome-wide genotyping array
head and neck malignant neoplasia, pharynx cancer	2017-03-31	27749845	Lesseur C	2016-10-17	Nat Genet	www.ncbi.nlm.nih.gov/pubmed/27749845	Genome-wide association analyses identify new susceptibility loci for oral cavity and pharyngeal cancer.	Oropharynx cancer	2,506 European ancestry cases, 135 cases, 5,984 European ancestry controls, 601 controls	NA	4q21.23	4	84811016	WDFY3	WDFY3			ENSG00000163625			rs6847067-A	rs6847067	0	6847067	intron_variant	0	0.404213	1e-06	6		1.1861		Illumina [7574753] (imputed)	N	oropharynx cancer	http://www.ebi.ac.uk/efo/EFO_1001931	GCST003859	Genome-wide genotyping array
head and neck malignant neoplasia, oral cavity cancer	2021-11-22	34642315	Ferreiro-Iglesias A	2021-10-12	Nat Commun	www.ncbi.nlm.nih.gov/pubmed/34642315	Germline determinants of humoral immune response to HPV-16 protect against oropharyngeal cancer.	Oropharynx cancer and human papilloma virus 16 negative oropharyngeal cancer	2,359 European ancestry cases, 565 European ancestry controls	NA	15q21.2	15	49706485		DTWD1 - ATP8B4	ENSG00000104047	ENSG00000104043		50253	151753	rs692309-C	rs692309	0	692309	intergenic_variant	1	NR	5e-08	7.30103		0.8152		Illumina [up to 7574753] (imputed)	N	human papilloma virus infection, oral cavity cancer	http://www.ebi.ac.uk/efo/EFO_0001668, http://www.ebi.ac.uk/efo/EFO_0005570	GCST90085701	Genome-wide genotyping array
head and neck malignant neoplasia, oral cavity cancer	2021-11-22	34642315	Ferreiro-Iglesias A	2021-10-12	Nat Commun	www.ncbi.nlm.nih.gov/pubmed/34642315	Germline determinants of humoral immune response to HPV-16 protect against oropharyngeal cancer.	Oropharynx cancer and human papilloma virus 16 negative oropharyngeal cancer	2,359 European ancestry cases, 565 European ancestry controls	NA	11p15.4	11	5775532		TRIM5			ENSG00000132256			rs7110476-G	rs7110476	0	7110476	intron_variant	0	NR	3e-06	5.52288		0.8203		Illumina [up to 7574753] (imputed)	N	human papilloma virus infection, oral cavity cancer	http://www.ebi.ac.uk/efo/EFO_0001668, http://www.ebi.ac.uk/efo/EFO_0005570	GCST90085701	Genome-wide genotyping array
head and neck malignant neoplasia, pharynx cancer	2021-11-22	34642315	Ferreiro-Iglesias A	2021-10-12	Nat Commun	www.ncbi.nlm.nih.gov/pubmed/34642315	Germline determinants of humoral immune response to HPV-16 protect against oropharyngeal cancer.	Human papilloma virus 16 negative oropharyngeal cancer	565 European ancestry cases, 5,256 European ancestry controls	NA	22q13.31	22	47794978		LINC00898 - MIR3201	ENSG00000205634	ENSG00000266508		163409	479386	rs720441-C	rs720441	0	720441	intron_variant	1	NR	3e-06	5.52288		1.6		Illumina [7574753] (imputed)	N	human papilloma virus infection, oropharynx cancer	http://www.ebi.ac.uk/efo/EFO_0001668, http://www.ebi.ac.uk/efo/EFO_1001931	GCST90085700	Genome-wide genotyping array
head and neck malignant neoplasia, pharynx cancer	2021-11-22	34642315	Ferreiro-Iglesias A	2021-10-12	Nat Commun	www.ncbi.nlm.nih.gov/pubmed/34642315	Germline determinants of humoral immune response to HPV-16 protect against oropharyngeal cancer.	Human papilloma virus 16 negative oropharyngeal cancer	565 European ancestry cases, 5,256 European ancestry controls	NA	2q23.3	2	152359187		FMNL2			ENSG00000157827			rs72861983-T	rs72861983	0	72861983	intron_variant	0	NR	7e-07	6.1549		2.34		Illumina [7574753] (imputed)	N	human papilloma virus infection, oropharynx cancer	http://www.ebi.ac.uk/efo/EFO_0001668, http://www.ebi.ac.uk/efo/EFO_1001931	GCST90085700	Genome-wide genotyping array
head and neck malignant neoplasia, pharynx cancer	2021-11-22	34642315	Ferreiro-Iglesias A	2021-10-12	Nat Commun	www.ncbi.nlm.nih.gov/pubmed/34642315	Germline determinants of humoral immune response to HPV-16 protect against oropharyngeal cancer.	Human papilloma virus 16 negative oropharyngeal cancer	565 European ancestry cases, 5,256 European ancestry controls	NA	5q34	5	163522414		MAT2B - RNU6-168P	ENSG00000038274	ENSG00000251998		3060	273651	rs729353-A	rs729353	0	729353	intergenic_variant	1	NR	2e-07	6.69897		1.4		Illumina [7574753] (imputed)	N	human papilloma virus infection, oropharynx cancer	http://www.ebi.ac.uk/efo/EFO_0001668, http://www.ebi.ac.uk/efo/EFO_1001931	GCST90085700	Genome-wide genotyping array
head and neck malignant neoplasia, pharynx cancer	2020-11-13	32887889	Rashkin SR	2020-09-04	Nat Commun	www.ncbi.nlm.nih.gov/pubmed/32887889	Pan-cancer study detects genetic risk variants and shared genetic basis in two large cohorts.	Oral cavity and pharyngeal cancer	1,223 European ancestry cases, 410,350 European ancestry controls	NA	19p12	19	21678153		MTDHP3			ENSG00000268433			rs73018258-A	rs73018258	0	73018258	non_coding_transcript_exon_variant	0	0.02693	5e-07	6.30103		1.72622	NR	Affymetrix [7846216] (imputed)	N	oropharynx cancer	http://www.ebi.ac.uk/efo/EFO_1001931	GCST90011806	Genome-wide genotyping array
head and neck malignant neoplasia, oral cavity cancer	2021-11-22	34642315	Ferreiro-Iglesias A	2021-10-12	Nat Commun	www.ncbi.nlm.nih.gov/pubmed/34642315	Germline determinants of humoral immune response to HPV-16 protect against oropharyngeal cancer.	Oropharynx cancer and human papilloma virus 16 negative oropharyngeal cancer	2,359 European ancestry cases, 565 European ancestry controls	NA	4p15.1	4	29367523		LINC02472 - U6	ENSG00000248338	ENSG00000283414		75654	143112	rs73224896-T	rs73224896	0	73224896	intergenic_variant	1	NR	1e-06	6		1.5588		Illumina [up to 7574753] (imputed)	N	human papilloma virus infection, oral cavity cancer	http://www.ebi.ac.uk/efo/EFO_0001668, http://www.ebi.ac.uk/efo/EFO_0005570	GCST90085701	Genome-wide genotyping array
head and neck malignant neoplasia, pharynx cancer	2020-11-13	32887889	Rashkin SR	2020-09-04	Nat Commun	www.ncbi.nlm.nih.gov/pubmed/32887889	Pan-cancer study detects genetic risk variants and shared genetic basis in two large cohorts.	Oral cavity and pharyngeal cancer	1,223 European ancestry cases, 410,350 European ancestry controls	NA	7p15.3	7	23842997		STK31 - NA	ENSG00000196335			10484		rs74393397-C	rs74393397	0	74393397	intergenic_variant	1	0.010202	6e-07	6.22185		2.17628	NR	Affymetrix [7846216] (imputed)	N	oropharynx cancer	http://www.ebi.ac.uk/efo/EFO_1001931	GCST90011806	Genome-wide genotyping array
head and neck malignant neoplasia, pharynx cancer	2021-11-22	34642315	Ferreiro-Iglesias A	2021-10-12	Nat Commun	www.ncbi.nlm.nih.gov/pubmed/34642315	Germline determinants of humoral immune response to HPV-16 protect against oropharyngeal cancer.	Human papilloma virus 16 negative oropharyngeal cancer	565 European ancestry cases, 5,256 European ancestry controls	NA	3p26.2	3	2863372		CNTN4			ENSG00000144619			rs75622279-A	rs75622279	0	75622279	intron_variant	0	NR	3e-07	6.52288		2.03		Illumina [7574753] (imputed)	N	human papilloma virus infection, oropharynx cancer	http://www.ebi.ac.uk/efo/EFO_0001668, http://www.ebi.ac.uk/efo/EFO_1001931	GCST90085700	Genome-wide genotyping array
head and neck malignant neoplasia, pharynx cancer	2020-11-13	32887889	Rashkin SR	2020-09-04	Nat Commun	www.ncbi.nlm.nih.gov/pubmed/32887889	Pan-cancer study detects genetic risk variants and shared genetic basis in two large cohorts.	Oral cavity and pharyngeal cancer	1,223 European ancestry cases, 410,350 European ancestry controls	NA	2p21	2	46898775		LINC01119 - MCFD2	ENSG00000239332	ENSG00000180398		39768	3095	rs7574514-G	rs7574514	0	7574514	intergenic_variant	1	0.121944	7e-07	6.1549		1.32556	NR	Affymetrix [7846216] (imputed)	N	oropharynx cancer	http://www.ebi.ac.uk/efo/EFO_1001931	GCST90011806	Genome-wide genotyping array
head and neck malignant neoplasia, pharynx cancer	2021-11-22	34642315	Ferreiro-Iglesias A	2021-10-12	Nat Commun	www.ncbi.nlm.nih.gov/pubmed/34642315	Germline determinants of humoral immune response to HPV-16 protect against oropharyngeal cancer.	Human papilloma virus 16 negative oropharyngeal cancer	565 European ancestry cases, 5,256 European ancestry controls	NA	1p34.3	1	37471780		LINC01137			ENSG00000233621			rs75778090-T	rs75778090	0	75778090	intron_variant	0	NR	5e-06	5.30103		1.53		Illumina [7574753] (imputed)	N	human papilloma virus infection, oropharynx cancer	http://www.ebi.ac.uk/efo/EFO_0001668, http://www.ebi.ac.uk/efo/EFO_1001931	GCST90085700	Genome-wide genotyping array
head and neck malignant neoplasia, pharynx cancer	2017-03-31	27749845	Lesseur C	2016-10-17	Nat Genet	www.ncbi.nlm.nih.gov/pubmed/27749845	Genome-wide association analyses identify new susceptibility loci for oral cavity and pharyngeal cancer.	Oropharynx cancer	2,506 European ancestry cases, 135 cases, 5,984 European ancestry controls, 601 controls	NA	5p15.31	5	7439973	ADCY2	ADCY2			ENSG00000078295			rs76122614-G	rs76122614	0	76122614	intron_variant	0	0.740588	4e-06	5.39794		1.20613		Illumina [7574753] (imputed)	N	oropharynx cancer	http://www.ebi.ac.uk/efo/EFO_1001931	GCST003859	Genome-wide genotyping array
head and neck malignant neoplasia, head and neck squamous cell carcinoma, pharynx cancer	2020-07-22	32276964	Shete S	2020-04-10	Cancer Res	www.ncbi.nlm.nih.gov/pubmed/32276964	A genome-wide association study identifies two novel susceptible regions for squamous cell carcinoma of the head and neck.	Hypopharyngeal or laryngeal cancer	394 European ancestry cases, 4,493 European ancestry controls	295 European ancestry cases, 3,232 European ancestry controls	10p15.1	10	4981859	AKR1C1	AKR1C1			ENSG00000187134			rs77045180-T	rs77045180	0	77045180	3_prime_UTR_variant	0	0.02	1e-07	7		2.51	[3.52-1.79]	Illumina [7858089] (imputed)	N	laryngeal squamous cell carcinoma, hypopharynx cancer	http://www.ebi.ac.uk/efo/EFO_0006352, http://www.ebi.ac.uk/efo/EFO_0007321	GCST010285	Genome-wide genotyping array
head and neck malignant neoplasia	2017-03-31	27749845	Lesseur C	2016-10-17	Nat Genet	www.ncbi.nlm.nih.gov/pubmed/27749845	Genome-wide association analyses identify new susceptibility loci for oral cavity and pharyngeal cancer.	Oral cavity and pharyngeal cancer	2,717 European ancestry oral cavity cancer cases, 273 oral cavity cancer cases, 2,506 European ancestry oropharynx cancer cases, 135 oropharynx cancer cases, 305 European and unknown ancestry hypopharynx cancer cases, 73 European and unknown ancestry overlapping cases, 25 European and unknown ancestry cases, 5,984 European ancestry controls, 601 controls	NA	9q34.12	9	131087186	LAMC3	LAMC3			ENSG00000050555			rs77452476-C	rs77452476	0	77452476	intron_variant	0	0.16	3e-07	6.52288		1.24		Illumina [7574753] (imputed)	N	head and neck malignant neoplasia	http://www.ebi.ac.uk/efo/EFO_0006859	GCST003857	Genome-wide genotyping array
head and neck malignant neoplasia, oral cavity cancer	2021-11-22	34642315	Ferreiro-Iglesias A	2021-10-12	Nat Commun	www.ncbi.nlm.nih.gov/pubmed/34642315	Germline determinants of humoral immune response to HPV-16 protect against oropharyngeal cancer.	Oropharynx cancer and human papilloma virus 16 negative oropharyngeal cancer	2,359 European ancestry cases, 565 European ancestry controls	NA	9q34.12	9	131087186		LAMC3			ENSG00000050555			rs77452476-G	rs77452476	0	77452476	intron_variant	0	NR	3e-07	6.52288		1.2859		Illumina [up to 7574753] (imputed)	N	human papilloma virus infection, oral cavity cancer	http://www.ebi.ac.uk/efo/EFO_0001668, http://www.ebi.ac.uk/efo/EFO_0005570	GCST90085701	Genome-wide genotyping array
head and neck malignant neoplasia, pharynx cancer	2021-11-22	34642315	Ferreiro-Iglesias A	2021-10-12	Nat Commun	www.ncbi.nlm.nih.gov/pubmed/34642315	Germline determinants of humoral immune response to HPV-16 protect against oropharyngeal cancer.	Human papilloma virus 16 negative oropharyngeal cancer	565 European ancestry cases, 5,256 European ancestry controls	NA	1q24.1	1	165702867		ALDH9A1 - TMCO1	ENSG00000143149	ENSG00000143183		4004	21426	rs77570135-G	rs77570135	0	77570135	intron_variant	1	NR	3e-06	5.52288		1.77		Illumina [7574753] (imputed)	N	human papilloma virus infection, oropharynx cancer	http://www.ebi.ac.uk/efo/EFO_0001668, http://www.ebi.ac.uk/efo/EFO_1001931	GCST90085700	Genome-wide genotyping array
head and neck malignant neoplasia, pharynx cancer	2021-11-22	34642315	Ferreiro-Iglesias A	2021-10-12	Nat Commun	www.ncbi.nlm.nih.gov/pubmed/34642315	Germline determinants of humoral immune response to HPV-16 protect against oropharyngeal cancer.	Human papilloma virus 16 negative oropharyngeal cancer	565 European ancestry cases, 5,256 European ancestry controls	NA	3q26.1	3	166820205		CBX1P5 - PPIAP74	ENSG00000231516	ENSG00000220343		8638	245626	rs77645982-T	rs77645982	0	77645982	intergenic_variant	1	NR	2e-06	5.69897		2.96		Illumina [7574753] (imputed)	N	human papilloma virus infection, oropharynx cancer	http://www.ebi.ac.uk/efo/EFO_0001668, http://www.ebi.ac.uk/efo/EFO_1001931	GCST90085700	Genome-wide genotyping array
head and neck malignant neoplasia, pharynx cancer	2021-11-22	34642315	Ferreiro-Iglesias A	2021-10-12	Nat Commun	www.ncbi.nlm.nih.gov/pubmed/34642315	Germline determinants of humoral immune response to HPV-16 protect against oropharyngeal cancer.	Human papilloma virus 16 negative oropharyngeal cancer	565 European ancestry cases, 5,256 European ancestry controls	NA	6p23	6	13509787		GFOD1 - RPS4XP7	ENSG00000145990	ENSG00000218265		22125	11479	rs78671973-A	rs78671973	0	78671973	regulatory_region_variant	1	NR	5e-06	5.30103		2.11		Illumina [7574753] (imputed)	N	human papilloma virus infection, oropharynx cancer	http://www.ebi.ac.uk/efo/EFO_0001668, http://www.ebi.ac.uk/efo/EFO_1001931	GCST90085700	Genome-wide genotyping array
head and neck malignant neoplasia, pharynx cancer	2017-03-31	27749845	Lesseur C	2016-10-17	Nat Genet	www.ncbi.nlm.nih.gov/pubmed/27749845	Genome-wide association analyses identify new susceptibility loci for oral cavity and pharyngeal cancer.	Oropharynx cancer	2,506 European ancestry cases, 135 cases, 5,984 European ancestry controls, 601 controls	NA	9p24.1	9	4970909	intergenic	HNRNPA1P41 - JAK2	ENSG00000220937	ENSG00000096968		25007	13481	rs7870381-A	rs7870381	0	7870381	regulatory_region_variant	1	0.57726	3e-06	5.52288		1.18483		Illumina [7574753] (imputed)	N	oropharynx cancer	http://www.ebi.ac.uk/efo/EFO_1001931	GCST003859	Genome-wide genotyping array
head and neck malignant neoplasia	2017-03-31	27749845	Lesseur C	2016-10-17	Nat Genet	www.ncbi.nlm.nih.gov/pubmed/27749845	Genome-wide association analyses identify new susceptibility loci for oral cavity and pharyngeal cancer.	Oral cavity and pharyngeal cancer	2,717 European ancestry oral cavity cancer cases, 273 oral cavity cancer cases, 2,506 European ancestry oropharynx cancer cases, 135 oropharynx cancer cases, 305 European and unknown ancestry hypopharynx cancer cases, 73 European and unknown ancestry overlapping cases, 25 European and unknown ancestry cases, 5,984 European ancestry controls, 601 controls	NA	5p14.3	5	19108581	intergenic	RPL32P14 - NA	ENSG00000242654			67195		rs79767424-C	rs79767424	0	79767424	intron_variant	1	0.97	4e-10	9.39794		1.81291		Illumina [7574753] (imputed)	N	head and neck malignant neoplasia	http://www.ebi.ac.uk/efo/EFO_0006859	GCST003857	Genome-wide genotyping array
head and neck malignant neoplasia, oral cavity cancer	2021-11-22	34642315	Ferreiro-Iglesias A	2021-10-12	Nat Commun	www.ncbi.nlm.nih.gov/pubmed/34642315	Germline determinants of humoral immune response to HPV-16 protect against oropharyngeal cancer.	Oropharynx cancer and human papilloma virus 16 negative oropharyngeal cancer	2,359 European ancestry cases, 565 European ancestry controls	NA	13q22.2	13	75329232		TBC1D4			ENSG00000136111			rs8002811-T	rs8002811	0	8002811	intron_variant	0	NR	5e-06	5.30103		1.311		Illumina [up to 7574753] (imputed)	N	human papilloma virus infection, oral cavity cancer	http://www.ebi.ac.uk/efo/EFO_0001668, http://www.ebi.ac.uk/efo/EFO_0005570	GCST90085701	Genome-wide genotyping array
head and neck malignant neoplasia, oral cavity cancer	2021-11-22	34642315	Ferreiro-Iglesias A	2021-10-12	Nat Commun	www.ncbi.nlm.nih.gov/pubmed/34642315	Germline determinants of humoral immune response to HPV-16 protect against oropharyngeal cancer.	Oropharynx cancer and human papilloma virus 16 negative oropharyngeal cancer	2,359 European ancestry cases, 565 European ancestry controls	NA	16q12.2	16	54008129		FTO			ENSG00000140718			rs8049988-G	rs8049988	0	8049988	intron_variant	0	NR	3e-06	5.52288		1.2175		Illumina [up to 7574753] (imputed)	N	human papilloma virus infection, oral cavity cancer	http://www.ebi.ac.uk/efo/EFO_0001668, http://www.ebi.ac.uk/efo/EFO_0005570	GCST90085701	Genome-wide genotyping array
head and neck malignant neoplasia, pharynx cancer	2021-11-22	34642315	Ferreiro-Iglesias A	2021-10-12	Nat Commun	www.ncbi.nlm.nih.gov/pubmed/34642315	Germline determinants of humoral immune response to HPV-16 protect against oropharyngeal cancer.	Human papilloma virus 16 positive oropharyngeal cancer	1,078 European ancestry cases, 5,256 European ancestry controls	NA	17q21.2	17	42384378		STAT3			ENSG00000168610			rs8070763-C	rs8070763	0	8070763	intron_variant	0	NR	2e-06	5.69897		0.7607		Illumina [7574753] (imputed)	N	human papilloma virus infection, oropharynx cancer	http://www.ebi.ac.uk/efo/EFO_0001668, http://www.ebi.ac.uk/efo/EFO_1001931	GCST90085699	Genome-wide genotyping array
head and neck malignant neoplasia, oral cavity cancer	2017-03-31	27749845	Lesseur C	2016-10-17	Nat Genet	www.ncbi.nlm.nih.gov/pubmed/27749845	Genome-wide association analyses identify new susceptibility loci for oral cavity and pharyngeal cancer.	Oral cavity cancer	2,717 European ancestry cases, 273 cases, 5,984 European ancestry controls, 601 controls	NA	9p21.3	9	22064466	CDKN2B-AS1	CDKN2B-AS1			ENSG00000240498			rs8181047-A	rs8181047	0	8181047	intron_variant	0	0.24	4e-09	8.39794		1.24	NR	Illumina [7574753] (imputed)	N	oral cavity cancer	http://www.ebi.ac.uk/efo/EFO_0005570	GCST003858	Genome-wide genotyping array
head and neck malignant neoplasia, oral cavity cancer	2021-11-22	34642315	Ferreiro-Iglesias A	2021-10-12	Nat Commun	www.ncbi.nlm.nih.gov/pubmed/34642315	Germline determinants of humoral immune response to HPV-16 protect against oropharyngeal cancer.	Oropharynx cancer and human papilloma virus 16 negative oropharyngeal cancer	2,359 European ancestry cases, 565 European ancestry controls	NA	9p21.3	9	22064466		CDKN2B-AS1			ENSG00000240498			rs8181047-G	rs8181047	0	8181047	intron_variant	0	NR	1e-07	7		1.2167		Illumina [up to 7574753] (imputed)	N	human papilloma virus infection, oral cavity cancer	http://www.ebi.ac.uk/efo/EFO_0001668, http://www.ebi.ac.uk/efo/EFO_0005570	GCST90085701	Genome-wide genotyping array
head and neck malignant neoplasia, pharynx cancer	2021-11-22	34642315	Ferreiro-Iglesias A	2021-10-12	Nat Commun	www.ncbi.nlm.nih.gov/pubmed/34642315	Germline determinants of humoral immune response to HPV-16 protect against oropharyngeal cancer.	Human papilloma virus 16 positive oropharyngeal cancer	1,078 European ancestry cases, 5,256 European ancestry controls	NA	6p21.33	6	31363011		HLA-B - DHFRP2	ENSG00000206450	ENSG00000228432		5823	3341	rs9266329-A	rs9266329	0	9266329	intergenic_variant	1	NR	1e-12	12		0.6064		Illumina [7574753] (imputed)	N	human papilloma virus infection, oropharynx cancer	http://www.ebi.ac.uk/efo/EFO_0001668, http://www.ebi.ac.uk/efo/EFO_1001931	GCST90085699	Genome-wide genotyping array
head and neck malignant neoplasia, oral cavity cancer	2017-03-31	27749845	Lesseur C	2016-10-17	Nat Genet	www.ncbi.nlm.nih.gov/pubmed/27749845	Genome-wide association analyses identify new susceptibility loci for oral cavity and pharyngeal cancer.	Oral cavity cancer	2,717 European ancestry cases, 273 cases, 5,984 European ancestry controls, 601 controls	NA	9q34.12	9	131076637	LAMC3, LOC105376298	LAMC3			ENSG00000050555			rs928674-G	rs928674	0	928674	intron_variant	0	0.12	2e-08	7.69897		1.3252	NR	Illumina [7574753] (imputed)	N	oral cavity cancer	http://www.ebi.ac.uk/efo/EFO_0005570	GCST003858	Genome-wide genotyping array
head and neck malignant neoplasia, head and neck squamous cell carcinoma	2015-06-08	25194280	Wei Q	2014-09-07	Nat Genet	www.ncbi.nlm.nih.gov/pubmed/25194280	Genome-wide association study identifies three susceptibility loci for laryngeal squamous cell carcinoma in the Chinese population.	Laryngeal squamous cell carcinoma	993 Chinese ancestry cases, 1,995 Chinese ancestry controls	2,398 Chinese ancestry cases, 2,804 Chinese ancestry controls	6q16.1	6	92812416	EPHA7	U3 - ATF1P1	ENSG00000199851	ENSG00000219387		21751	74835	rs9445023-?	rs9445023	0	9445023	intergenic_variant	1	0.88	7e-07	6.1549		1.32	[1.18-1.47]	Affymetrix [662108]	N	laryngeal squamous cell carcinoma	http://www.ebi.ac.uk/efo/EFO_0006352	GCST002597	Genome-wide genotyping array
head and neck malignant neoplasia, pharynx cancer	2017-03-31	27749845	Lesseur C	2016-10-17	Nat Genet	www.ncbi.nlm.nih.gov/pubmed/27749845	Genome-wide association analyses identify new susceptibility loci for oral cavity and pharyngeal cancer.	Oropharynx cancer	2,506 European ancestry cases, 135 cases, 5,984 European ancestry controls, 601 controls	NA	8p21.3	8	19513087	CSGALNACT1	CSGALNACT1			ENSG00000147408			rs9644630-C	rs9644630	0	9644630	intron_variant	0	0.403417	3e-06	5.52288		1.18371		Illumina [7574753] (imputed)	N	oropharynx cancer	http://www.ebi.ac.uk/efo/EFO_1001931	GCST003859	Genome-wide genotyping array
head and neck malignant neoplasia, pharynx cancer	2021-11-22	34642315	Ferreiro-Iglesias A	2021-10-12	Nat Commun	www.ncbi.nlm.nih.gov/pubmed/34642315	Germline determinants of humoral immune response to HPV-16 protect against oropharyngeal cancer.	Human papilloma virus 16 positive oropharyngeal cancer	1,078 European ancestry cases, 5,256 European ancestry controls	NA	3q26.1	3	167024803		CBX1P5 - PPIAP74	ENSG00000231516	ENSG00000220343		213236	41028	rs9836282-C	rs9836282	0	9836282	intergenic_variant	1	NR	1e-07	7		0.7541		Illumina [7574753] (imputed)	N	human papilloma virus infection, oropharynx cancer	http://www.ebi.ac.uk/efo/EFO_0001668, http://www.ebi.ac.uk/efo/EFO_1001931	GCST90085699	Genome-wide genotyping array
Note: GWAS Catalog was assessed on October 3, 2022.
