# Supplementary material for: Genetic, clinical, lifestyle and sociodemographic risk factors for head and neck cancer: A UK Biobank study
Source: PLoS One. 2025 Apr 4;20(4):e0318889. doi: 10.1371/journal.pone.0318889 (PMC11970685; doi:10.1371/journal.pone.0318889)
Supplement: S2 Table — (XLSX) [file pone.0318889.s002.xlsx]

## Sheet: Supplementary Table 2
Supplementary Table 2. Sociodemographic variables associated with head and neck cancer, UK Biobank 2006-2021
	Baseline				Incidence
Characteristic	Overall (n = 502367)	No HNC (n = 501833)	HNC (n = 534)	p	Overall (n = 501833)	No HNC (n = 500246)	HNC (n = 1587)	p
Age at recruitment, median [IQR]	58.0 [50.0, 63.0]	58.0 [50.0, 63.0]	61.0 [54.0, 64.0]	<0.001	58.0 [50.0, 63.0]	58.0 [50.0, 63.0]	60.0 [54.0, 64.0]	<0.001
Average total household income before tax, n (%)				<0.001				<0.001
Less than £18,000	97176 (22.5)	97010 (22.5)	166 (36.4)		97010 (22.5)	96569 (22.5)	441 (32.1)
£18,000 to £30,000	108143 (25.1)	108021 (25.1)	122 (26.8)		108021 (25.1)	107684 (25.1)	337 (24.5)
£31,000 to £51,000	110746 (25.7)	110650 (25.7)	96 (21.1)		110650 (25.7)	110337 (25.7)	313 (22.8)
£52,000 to £100,000	86243 (20.0)	86199 (20.0)	44 (9.6)		86199 (20.0)	85987 (20.0)	212 (15.4)
Greater than £100,000	22923 (5.3)	22912 (5.3)	11 (2.4)		22912 (5.3)	22867 (5.3)	45 (3.3)
Missing data	6012 (1.4)	5995 (1.4)	17 (3.7)		5995 (1.4)	5969 (1.4)	26 (1.9)
Ethnic background, n (%)				0.526				0.004
Indian	5951 (1.2)	5945 (1.2)	6 (1.1)		5945 (1.2)	5921 (1.2)	24 (1.5)
Other	21024 (4.2)	21011 (4.2)	13 (2.5)		21011 (4.2)	20974 (4.2)	37 (2.3)
White	472615 (94.4)	472101 (94.4)	514 (96.4)		472101 (94.4)	470582 (94.4)	1519 (96.1)
Missing data	899 (0.2)	899 (0.2)	0 (0.0)		899 (0.2)	898 (0.2)	1 (0.1)
How are people in household related to participant, n (%)				<0.001				<0.001
Child	28478 (5.7)	28453 (5.7)	25 (4.7)		28453 (5.7)	28387 (5.7)	66 (4.2)
Other	5731 (1.1)	5723 (1.1)	8 (1.5)		5723 (1.1)	5703 (1.1)	20 (1.3)
Parent	5444 (1.1)	5437 (1.1)	7 (1.3)		5437 (1.1)	5419 (1.1)	18 (1.1)
Partner	362989 (72.3)	362646 (72.3)	343 (64.2)		362646 (72.3)	361609 (72.3)	1037 (65.3)
Sibling	2443 (0.5)	2443 (0.5)	0 (0.0)		2443 (0.5)	2435 (0.5)	8 (0.5)
Missing data	97282 (19.3)	97131 (19.3)	151 (28.3)		97131 (19.3)	96693 (19.3)	438 (27.6)
Number in household, median [IQR]	2.0 [2.0, 3.0]	2.0 [2.0, 3.0]	2.0 [1.0, 3.0]	<0.001	2.0 [2.0, 3.0]	2.0 [2.0, 3.0]	2.0 [1.0, 3.0]	<0.001
Sex				<0.001				<0.001
Female	273300 (54.4)	273129 (54.4)	171 (32.0)		273129 (54.4)	272621 (54.5)	508 (32.0)
Male	229066 (45.6)	228703 (45.6)	363 (68.0)		228703 (45.6)	227624 (45.5)	1079 (68.0)
Missing data	1 (0.0)	1 (0.0)	0 (0.0)		1 (0.0)	1 (0.0)	0 (0.0)
Qualifications, n (%)				<0.001				<0.001
Advanced Level qualifications	55302 (11.0)	55264 (11.0)	38 (7.1)		55264 (11.0)	55086 (11.0)	178 (11.2)
College or University degree	161104 (32.1)	160989 (32.1)	115 (21.5)		160989 (32.1)	160612 (32.1)	377 (23.8)
Certificate of Secondary Education or equivalent	26884 (5.4)	26858 (5.4)	26 (4.9)		26858 (5.4)	26784 (5.4)	74 (4.7)
National Vocational Qualification or Higher National Diploma or Higher National Certificate or equivalent	32722 (6.5)	32670 (6.5)	52 (9.7)		32670 (6.5)	32538 (6.5)	132 (8.3)
O levels General Certificate of Secondary Education or equivalent	105170 (20.9)	105062 (20.9)	108 (20.2)		105062 (20.9)	104741 (20.9)	321 (20.2)
Other professional qualifications	25798 (5.1)	25768 (5.1)	30 (5.6)		25768 (5.1)	25700 (5.1)	68 (4.3)
Prefer not to answer	5490 (1.1)	5485 (1.1)	5 (0.9)		5485 (1.1)	5466 (1.1)	19 (1.2)
None of the above	85257 (17.0)	85108 (17.0)	149 (27.9)		85108 (17.0)	84706 (16.9)	402 (25.3)
Missing data	4640 (0.9)	4629 (0.9)	11 (2.1)		4629 (0.9)	4613 (0.9)	16 (1.0)
Chi-square tests were used for categorical variables and t-tests for continuous variables. P-value < 0.001 was considered statistically significant. IQR, interquartile range.
