# Supplementary material for: Genetic, clinical, lifestyle and sociodemographic risk factors for head and neck cancer: A UK Biobank study
Source: PLoS One. 2025 Apr 4;20(4):e0318889. doi: 10.1371/journal.pone.0318889 (PMC11970685; doi:10.1371/journal.pone.0318889)
Supplement: S3 Table — (XLSX) [file pone.0318889.s003.xlsx]

## Sheet: Supplementary Table 3
Supplementary Table 3. Anthropometry associated with head and neck cancer, UK Biobank 2006-2021
	Baseline				Incidence
Characteristic	Overall (n = 502367)	No HNC (n = 501833)	HNC (n = 534)	p	Overall (n = 501833)	No HNC (n = 500246)	HNC (n = 1587)	p
Standing height, median [IQR]	168.0 [161.8, 175.0]	168.0 [161.7, 175.0]	170.0 [165.0, 176.0]	<0.001	168.0 [161.7, 175.0]	168.0 [161.5, 175.0]	171.0 [165.0, 177.0]	<0.001
BMI, median [IQR]	26.7 [24.1, 29.9]	26.7 [24.1, 29.9]	26.1 [23.3, 29.1]	<0.001	26.7 [24.1, 29.9]	26.7 [24.1, 29.9]	26.6 [23.9, 29.7]	0.022
Body fat percentage, n (%)	31.5 (8.5)	31.5 (8.5)	28.4 (8.4)	<0.001	31.5 (8.5)	31.5 (8.5)	28.8 (8.2)	<0.001
Impedance of whole body, median [IQR]	595.0 [533.0, 663.0]	595.0 [533.0, 663.0]	583.0 [526.0, 655.0]	0.060	595.0 [533.0, 663.0]	595.0 [533.0, 663.0]	570.0 [518.0, 643.0]	<0.001
Weight, median [IQR]	76.4 [66.5, 87.5]	76.4 [66.5, 87.5]	76.0 [65.7, 88.2]	0.525	76.4 [66.5, 87.5]	76.4 [66.5, 87.5]	78.0 [67.6, 89.2]	<0.001
Weight change compared with 1 year ago, n (%)				0.065				<0.001
No, weigh about the same	275594 (55.9)	275327 (55.9)	267 (50.8)		275327 (55.9)	274440 (55.9)	887 (57.1)
Yes, gained weight	140742 (28.5)	140578 (28.5)	164 (31.2)		140578 (28.5)	140195 (28.6)	383 (24.6)
Yes, lost weight	75807 (15.4)	75712 (15.4)	95 (18.1)		75712 (15.4)	75429 (15.4)	283 (18.2)
Missing data	921 (0.2)	921 (0.2)	0 (0.0)		921 (0.2)	920 (0.2)	1 (0.1)
Whole body fat free mass (kg), median [IQR]	50.6 [43.5, 62.3]	50.6 [43.5, 62.3]	54.8 [45.9, 62.6]	<0.001	50.6 [43.5, 62.3]	50.5 [43.5, 62.3]	57.0 [46.2, 64.5]	<0.001
Whole body fat mass (kg), median [IQR]	23.3 [18.3, 29.7]	23.3 [18.3, 29.7]	21.3 [16.1, 27.1]	<0.001	23.3 [18.3, 29.7]	23.3 [18.3, 29.7]	22.1 [17.1, 28.0]	<0.001
Whole body water mass (kg), median [IQR]	37.0 [31.8, 45.6]	37.0 [31.8, 45.6]	39.9 [33.5, 45.8]	<0.001	37.0 [31.8, 45.6]	37.0 [31.8, 45.6]	41.7 [33.8, 47.2]	<0.001
Chi-square tests were used for categorical variables and t-tests for continuous variables. P-value < 0.001 was considered statistically significant. BMI, body mass index; IQR, interquartile range
