# Supplementary material for: Genetic, clinical, lifestyle and sociodemographic risk factors for head and neck cancer: A UK Biobank study
Source: PLoS One. 2025 Apr 4;20(4):e0318889. doi: 10.1371/journal.pone.0318889 (PMC11970685; doi:10.1371/journal.pone.0318889)
Supplement: S4 Table — (XLSX) [file pone.0318889.s004.xlsx]

## Sheet: Supplementary Table 4
Supplementary Table 4. Characteristics of cardiopulmonary function associated with head and neck cancer, UK Biobank 2006-2021
	Baseline				Incidence
Characteristic	Overall (n = 502367)	No HNC (n = 501833)	HNC (n = 534)	p	Overall (n = 501833)	No HNC (n = 500246)	HNC (n = 1587)	p
FEV1 in 1 second (liters) Best measure, median [IQR]	2.8 [2.3, 3.4]	2.8 [2.3, 3.4]	2.8 [2.2, 3.4]	0.819	2.8 [2.3, 3.4]	2.8 [2.3, 3.4]	2.8 [2.3, 3.4]	0.943
FVC (liters) Best measure, median [IQR]	3.7 [3.1, 4.4]	3.7 [3.1, 4.4]	3.7 [3.2, 4.5]	0.170	3.7 [3.1, 4.4]	3.6 [3.1, 4.4]	3.8 [3.1, 4.5]	0.008
FVC Z scores, n (%)	0.2 (1.1)	0.2 (1.1)	0.3 (1.2)	0.021	0.2 (1.1)	0.2 (1.1)	0.3 (1.1)	<0.001
PEF (liters/min), median [IQR]	347.0 [269.0, 443.3]	347.0 [269.0, 443.3]	344.0 [252.3, 455.7]	0.586	347.0 [269.0, 443.3]	347.0 [269.0, 443.3]	344.7 [260.7, 444.7]	0.145
Hand grip strength, left (kg), median [IQR]	28.0 [21.0, 38.0]	28.0 [21.0, 38.0]	32.0 [22.0, 40.0]	<0.001	28.0 [21.0, 38.0]	28.0 [21.0, 38.0]	32.0 [24.0, 40.0]	<0.001
Hand grip strength, right (kg), median [IQR]	30.0 [24.0, 40.0]	30.0 [24.0, 40.0]	33.0 [25.5, 40.0]	<0.001	30.0 [24.0, 40.0]	30.0 [24.0, 40.0]	33.5 [26.0, 42.0]	<0.001
Chi-square tests were used for categorical variables and t-tests for continuous variables. P-value < 0.001 was considered statistically significant. FEV1, forced expiratory volume in 1 second; FVC, forced vital capacity; IQR, interquartile range; PEF, peak expiratory flow.
