# Supplementary material for: Genetic, clinical, lifestyle and sociodemographic risk factors for head and neck cancer: A UK Biobank study
Source: PLoS One. 2025 Apr 4;20(4):e0318889. doi: 10.1371/journal.pone.0318889 (PMC11970685; doi:10.1371/journal.pone.0318889)
Supplement: S5 Table — (XLSX) [file pone.0318889.s005.xlsx]

## Sheet: Supplementary Table 5
Supplementary Table 5. Coexisting conditions associated with head and neck cancer, UK Biobank 2006-2021
	Baseline				Incidence
Characteristic	Overall (n = 502367)	No HNC (n = 501833)	HNC (n = 534)	p	Overall (n = 501833)	No HNC (n = 500246)	HNC (n = 1587)	p
Diabetes diagnosed by doctor, n (%)				0.563				0.059
No	473357 (94.5)	472852 (94.5)	505 (95.1)		472852 (94.5)	471376 (94.5)	1476 (93.3)
Yes	26394 (5.3)	26368 (5.3)	26 (4.9)		26368 (5.3)	26264 (5.3)	104 (6.6)
Missing data	932 (0.2)	932 (0.2)	0 (0.0)		932 (0.2)	930 (0.2)	2 (0.1)
Diastolic blood pressure [mmHg] automated reading, n (%)	82.2 (10.1)	82.2 (10.1)	83.0 (10.7)	0.092	82.2 (10.1)	82.2 (10.1)	83.0 (10.3)	0.002
Headaches for 3 months, n (%)								0.013
No	55227 (11.0)	55177 (11.0)	50 (9.4)		55177 (11.0)	55010 (11.0)	167 (10.5)
Yes	45402 (9.1)	45363 (9.1)	39 (7.3)		45363 (9.1)	45251 (9.1)	112 (7.1)
Missing data	399429 (79.9)	398987 (79.9)	442 (83.2)		398987 (79.9)	397683 (79.9)	1304 (82.4)
Long standing illness, disability or infirmity, n (%)				<0.001				<0.001
No	329157 (67.2)	328935 (67.2)	222 (43.0)		328935 (67.2)	328069 (67.2)	866 (55.9)
Yes	159854 (32.6)	159560 (32.6)	294 (57.0)		159560 (32.6)	158877 (32.6)	683 (44.1)
Missing data	919 (0.2)	919 (0.2)	0 (0.0)		919 (0.2)	918 (0.2)	1 (0.1)
Mouth teeth dental problems, n (%)				<0.001				<0.001
Bleeding gums	51144 (10.2)	51106 (10.2)	38 (7.1)		51106 (10.2)	50979 (10.2)	127 (8.0)
Dentures	63443 (12.6)	63315 (12.6)	128 (24.0)		63315 (12.6)	63000 (12.6)	315 (19.8)
Loose teeth	12060 (2.4)	12045 (2.4)	15 (2.8)		12045 (2.4)	11995 (2.4)	50 (3.2)
Mouth ulcers	50220 (10.0)	50157 (10.0)	63 (11.8)		50157 (10.0)	49980 (10.0)	177 (11.2)
Painful gums	10373 (2.1)	10349 (2.1)	24 (4.5)		10349 (2.1)	10308 (2.1)	41 (2.6)
Toothache	10350 (2.1)	10334 (2.1)	16 (3.0)		10334 (2.1)	10295 (2.1)	39 (2.5)
None of the above	298306 (59.4)	298072 (59.4)	234 (43.8)		298072 (59.4)	297254 (59.4)	818 (51.5)
Missing data	6471 (1.4)	6455 (1.3)	16 (3.0)		6455 (1.3)	6435 (1.3)	20 (1.3)
Number of treatments medications taken, median [IQR]	2.0 [0.0, 4.0]	2.0 [0.0, 4.0]	2.0 [1.0, 5.0]	<0.001	2.0 [0.0, 4.0]	2.0 [0.0, 4.0]	2.0 [1.0, 4.0]	<0.001
Overall health rating, n (%)				<0.001				<0.001
Excellent	81832 (16.4)	81784 (16.4)	48 (9.0)		81784 (16.4)	81589 (16.4)	195 (12.4)
Fair	105333 (21.1)	105151 (21.1)	182 (34.1)		105151 (21.1)	104704 (21.0)	447 (28.4)
Good	288948 (57.8)	288726 (57.8)	222 (41.7)		288726 (57.8)	287934 (57.9)	792 (50.3)
Poor	22768 (4.6)	22687 (4.5)	81 (15.2)		22687 (4.5)	22548 (4.5)	139 (8.8)
Missing data	919 (0.2)	919 (0.2)	0 (0.0)		919 (0.2)	918 (0.2)	1 (0.1)
Pain types experienced in last month, n (%)				<0.001				<0.001
Back pain	59422 (11.8)	59366 (11.8)	56 (10.5)		59366 (11.8)	59150 (11.8)	216 (13.6)
Facial pain	3533 (0.7)	3504 (0.7)	29 (5.4)		3504 (0.7)	3480 (0.7)	24 (1.5)
Headache	102938 (20.5)	102846 (20.5)	92 (17.2)		102846 (20.5)	102563 (20.5)	283 (17.8)
Hip pain	13435 (2.7)	13423 (2.7)	12 (2.2)		13423 (2.7)	13385 (2.7)	38 (2.4)
Knee pain	29981 (6.0)	29949 (6.0)	32 (6.0)		29949 (6.0)	29841 (6.0)	108 (6.8)
Neck or shoulder pain	73835 (14.7)	73721 (14.7)	114 (21.3)		73721 (14.7)	73468 (14.7)	253 (15.9)
Pain all over the body	8837 (1.8)	8823 (1.8)	14 (2.6)		8823 (1.8)	8786 (1.8)	37 (2.3)
Stomach or abdominal pain	11151 (2.2)	11141 (2.2)	10 (1.9)		11141 (2.2)	11104 (2.2)	37 (2.3)
None of the above	197045 (39.2)	196870 (39.2)	175 (32.8)		196870 (39.2)	196285 (39.2)	585 (36.9)
Prefer not to answer	1267 (0.3)	1267 (0.3)	0 (0.0)		1267 (0.3)	1262 (0.3)	5 (0.3)
Missing data	923 (0.2)	923 (0.2)	0 (0.0)		923 (0.2)	922 (0.2)	1 (0.1)
Shortness of breath walking on level ground, n (%)				0.011				0.001
No	148989 (29.9)	148847 (29.9)	142 (26.8)		148847 (29.9)	148431 (29.9)	416 (26.4)
Yes	19476 (3.9)	19443 (3.9)	33 (6.2)		19443 (3.9)	19362 (3.9)	81 (5.1)
Missing data	329721 (66.2)	329367 (66.2)	354 (66.9)		329367 (66.2)	328288 (66.2)	1079 (68.5)
Systolic blood pressure [mmHg] automated reading, median [IQR]	136.0 [124.5, 149.5]	136.0 [124.5, 149.5]	138.5 [127.0, 154.5]	0.001	136.0 [124.5, 149.5]	136.0 [124.5, 149.5]	139.5 [127.5, 152.0]	<0.001
Vascular heart problems diagnosed by doctor, n (%)				<0.001				<0.001
Angina	11331 (2.3)	11311 (2.3)	20 (3.7)		11311 (2.3)	11253 (2.2)	58 (3.7)
Heart attack	11605 (2.3)	11579 (2.3)	26 (4.9)		11579 (2.3)	11510 (2.3)	69 (4.3)
High blood pressure	120138 (23.9)	119994 (23.9)	144 (27.0)		119994 (23.9)	119583 (23.9)	411 (25.9)
Stroke	6218 (1.2)	6210 (1.2)	8 (1.5)		6210 (1.2)	6181 (1.2)	29 (1.8)
Missing data	2223 (0.5)	2222 (0.5)	1 (0.2)		2222 (0.5)	2218 (0.5)	4 (0.2)
Wheeze or whistling in the chest in last year, n (%)				0.052				<0.001
No	387287 (78.8)	386894 (78.8)	393 (75.0)		386894 (78.8)	385780 (78.8)	1114 (71.6)
Yes	103262 (21.0)	103131 (21.0)	131 (25.0)		103131 (21.0)	102691 (21.0)	440 (28.3)
Missing data	922 (0.2)	922 (0.2)	0 (0.0)		922 (0.2)	921 (0.2)	1 (0.1)
Chi-square tests were used for categorical variables and t-tests for continuous variables. P-value < 0.001 was considered statistically significant. HPV, human papillomavirus; IQR, interquartile range
*HPV status assessed in a pilot study performed in around 10,000 UK Biobank samples.
