# Supplementary material for: Genetic, clinical, lifestyle and sociodemographic risk factors for head and neck cancer: A UK Biobank study
Source: PLoS One. 2025 Apr 4;20(4):e0318889. doi: 10.1371/journal.pone.0318889 (PMC11970685; doi:10.1371/journal.pone.0318889)
Supplement: S6 Table — (XLSX) [file pone.0318889.s006.xlsx]

## Sheet: Supplementary Table 6
Supplementary Table 6. Dietary variables associated with head and neck cancer, UK Biobank 2006-2021
	Baseline				Incidence
Characteristic	Overall (n = 502367)	No HNC (n = 501833)	HNC (n = 534)	p	Overall (n = 501833)	No HNC (n = 500246)	HNC (n = 1587)	p
Age when last ate meat, median [IQR]	29.7 (14.4)	29.7 (14.4)	36.2 (13.9)	0.027	29.7 (14.4)	29.7 (14.4)	34.1 (18.0)	0.018
Major dietary changes in the last 5 years, n (%)				<0.001				<0.001
No	303398 (60.6)	303151 (60.6)	247 (46.3)		303151 (60.6)	302222 (60.6)	929 (58.7)
Yes, because of illness	55517 (11.1)	55304 (11.1)	213 (40.0)		55304 (11.1)	55010 (11.0)	294 (18.6)
Yes, because of other reasons	141089 (28.2)	141016 (28.2)	73 (13.7)		141016 (28.2)	140657 (28.2)	359 (22.7)
Missing data	898 (0.2)	898 (0.2)	0 (0.0)		898 (0.2)	897 (0.2)	1 (0.1)
Non oily fish intake , n (%)				0.510				0.101
More than once a week	82035 (16.3)	81945 (16.3)	90 (16.9)		81945 (16.3)	81660 (16.3)	285 (18.0)
Once a week	248317 (49.7)	248068 (49.7)	249 (47.2)		248068 (49.7)	247310 (49.7)	758 (48.1)
Less than once a week	144810 (29.0)	144655 (29.0)	155 (29.4)		144655 (29.0)	144212 (29.0)	443 (28.1)
Never	23482 (4.7)	23448 (4.7)	34 (6.4)		23448 (4.7)	23359 (4.7)	89 (5.6)
Missing data	895 (0.2)	895 (0.2)	0 (0.0)		895 (0.2)	894 (0.2)	1 (0.1)
Oily fish intake , n (%)				0.002				0.130
Once or more daily	1210 (0.2)	1205 (0.2)	5 (1.0)		1205 (0.2)	1199 (0.2)	6 (0.4)
5-6 times a week	3591 (0.7)	3585 (0.7)	6 (1.1)		3585 (0.7)	3567 (0.7)	18 (1.1)
2-4 times a week	85378 (17.1)	85286 (17.1)	92 (17.5)		85286 (17.1)	85025 (17.1)	261 (16.6)
Once a week	188452 (37.8)	188286 (37.8)	166 (31.6)		188286 (37.8)	187690 (37.8)	596 (37.9)
Less than once a week	164842 (33.0)	164653 (33.0)	189 (36.0)		164653 (33.0)	164154 (33.0)	499 (31.7)
Never	54815 (11.0)	54748 (11.0)	67 (12.8)		54748 (11.0)	54555 (11.0)	193 (12.3)
Missing data	895 (0.2)	895 (0.2)	0 (0.0)		895 (0.2)	894 (0.2)	1 (0.1)
Processed meat intake, n (%)				0.003				<0.001
Once or more daily	4101 (0.8)	4096 (0.8)	5 (0.9)		4096 (0.8)	4071 (0.8)	25 (1.6)
5-6 times a week	15662 (3.1)	15643 (3.1)	19 (3.6)		15643 (3.1)	15569 (3.1)	74 (4.7)
2-4 times a week	135303 (27.0)	135119 (27.0)	184 (34.8)		135119 (27.0)	134616 (27.0)	503 (31.8)
Once a week	145992 (29.1)	145850 (29.1)	142 (26.8)		145850 (29.1)	145352 (29.1)	498 (31.5)
Less than once a week	152300 (30.4)	152170 (30.4)	130 (24.6)		152170 (30.4)	151818 (30.4)	352 (22.3)
Never	46779 (9.3)	46730 (9.3)	49 (9.3)		46730 (9.3)	46601 (9.3)	129 (8.2)
Chi-square tests were used for categorical variables and t-tests for continuous variables. P-value < 0.001 was considered statistically significant. IQR, interquartile range; PEF, peak expiratory flow
