# Supplementary material for: Genetic, clinical, lifestyle and sociodemographic risk factors for head and neck cancer: A UK Biobank study
Source: PLoS One. 2025 Apr 4;20(4):e0318889. doi: 10.1371/journal.pone.0318889 (PMC11970685; doi:10.1371/journal.pone.0318889)
Supplement: S7 Table — (XLSX) [file pone.0318889.s007.xlsx]

## Sheet: Supplementary Table 7
Supplementary Table 7. Exercise variables associated with head and neck cancer, UK Biobank 2006-2021
	Baseline				Incidence
Characteristic	Overall (n = 502367)	No HNC (n = 501833)	HNC (n = 534)	p	Overall (n = 501833)	No HNC (n = 500246)	HNC (n = 1587)	p
Above moderate vigorous recommendation, n (%)				0.013				0.015
No	184454 (36.7)	184230 (36.7)	224 (41.9)		184230 (36.7)	183642 (36.7)	588 (37.1)
Yes	217819 (43.4)	217620 (43.4)	199 (37.3)		217620 (43.4)	216978 (43.4)	642 (40.5)
Missing data	100094 (19.9)	99983 (19.9)	111 (20.8)		99983 (19.9)	99626 (19.9)	357 (22.5)
Above moderate vigorous walking recommendation, n (%)				0.061				0.003
No	74564 (14.8)	74467 (14.8)	97 (18.2)		74467 (14.8)	74209 (14.8)	258 (16.3)
Yes	327597 (65.2)	327271 (65.2)	326 (61.0)		327271 (65.2)	326300 (65.2)	971 (61.2)
Missing data	100206 (19.9)	100095 (19.9)	111 (20.8)		100095 (19.9)	99737 (19.9)	358 (22.6)
MET minutes per week for moderate activity (mins/week), median [IQR]	480.0 [120.0, 1200.0]	480.0 [120.0, 1200.0]	360.0 [80.0, 1040.0]	0.026	480.0 [120.0, 1200.0]	480.0 [120.0, 1200.0]	480.0 [80.0, 1200.0]	0.264
MET minutes per week for vigorous activity (mins/week), median [IQR]	240.0 [0.0, 960.0]	240.0 [0.0, 960.0]	0.0 [0.0, 720.0]	<0.001	240.0 [0.0, 960.0]	240.0 [0.0, 960.0]	120.0 [0.0, 720.0]	<0.001
MET minutes per week for walking (mins/week), median [IQR]	693.0 [297.0, 1386.0]	693.0 [297.0, 1386.0]	594.0 [297.0, 1386.0]	0.171	693.0 [297.0, 1386.0]	693.0 [297.0, 1386.0]	693.0 [297.0, 1386.0]	0.642
Sleep duration, median [IQR]	7.2 (1.1)	7.2 (1.1)	7.2 (1.3)	0.318	7.2 (1.1)	7.2 (1.1)	7.2 (1.3)	0.194
Summed days activity (days), median [IQR]	11.0 [7.0, 14.0]	11.0 [7.0, 14.0]	10.0 [7.0, 14.0]	0.022	11.0 [7.0, 14.0]	11.0 [7.0, 14.0]	11.0 [7.0, 14.0]	0.470
Summed MET minutes per week for all activity (mins/week), median [IQR]	1770.0 [798.0, 3552.0]	1770.0 [798.0, 3552.0]	1426.0 [604.0, 3129.0]	0.003	1770.0 [798.0, 3552.0]	1770.0 [798.0, 3552.0]	1624.2 [697.5, 3593.0]	0.073
Summed minutes activity (mins/week), median [IQR]	100.0 [55.0, 180.0]	100.0 [55.0, 180.0]	80.0 [40.0, 150.0]	<0.001	100.0 [55.0, 180.0]	100.0 [55.0, 180.0]	90.0 [45.0, 178.8]	0.004
IPAQ activity group, n (%)				0.008				0.001
Low	76190 (15.2)	76086 (15.2)	104 (19.5)		76086 (15.2)	75811 (15.2)	275 (17.3)
Moderate	163987 (32.6)	163811 (32.6)	176 (33.0)		163811 (32.6)	163353 (32.7)	458 (28.9)
High	162096 (32.3)	161953 (32.3)	143 (26.8)		161953 (32.3)	161456 (32.3)	497 (31.3)
Missing data	100094 (19.9)	99983 (19.9)	111 (20.8)		99983 (19.9)	99626 (19.9)	357 (22.5)
Chi-square tests were used for categorical variables and t-tests for continuous variables. P-value < 0.001 was considered statistically significant. IPAQ, International Physical Activity Questionnaire; IQR, interquartile range; MET, metabolic equivalent task
