# Supplementary material for: Genetic, clinical, lifestyle and sociodemographic risk factors for head and neck cancer: A UK Biobank study
Source: PLoS One. 2025 Apr 4;20(4):e0318889. doi: 10.1371/journal.pone.0318889 (PMC11970685; doi:10.1371/journal.pone.0318889)
Supplement: S8 Table — (XLSX) [file pone.0318889.s008.xlsx]

## Sheet: Supplementary Table 8
Supplementary Table 8. Occupational variables associated with head and neck cancer, UK Biobank 2006-2021
	Baseline				Incidence
Characteristic	Overall (n = 502367)	No HNC (n = 501833)	HNC (n = 534)	p	Overall (n = 501833)	No HNC (n = 500246)	HNC (n = 1587)	p
Current employment status, n (%)				<0.001				<0.001
Employed	287048 (57.1)	286826 (57.2)	222 (41.6)		286826 (57.2)	286075 (57.2)	751 (47.3)
Looking after home and or family	13855 (2.8)	13850 (2.8)	5 (0.9)		13850 (2.8)	13825 (2.8)	25 (1.6)
Retired	166964 (33.2)	166748 (33.2)	216 (40.4)		166748 (33.2)	166180 (33.2)	568 (35.8)
Unable to work because of sickness or disability	16822 (3.3)	16750 (3.3)	72 (13.5)		16750 (3.3)	16583 (3.3)	167 (10.5)
Unemployed	8262 (1.6)	8251 (1.6)	11 (2.1)		8251 (1.6)	8202 (1.6)	49 (3.1)
Missing data	9416 (1.9)	9408 (1.9)	8 (1.5)		9408 (1.9)	9381 (1.9)	27 (1.7)
Job code at visit, n (%)				<0.001				<0.001
Administrative and Secretarial Occupations	35228 (11.6)	35204 (11.6)	24 (9.6)		35204 (11.6)	35115 (11.6)	89 (11.1)
Associate Professional and Technical Occupations	55399 (18.2)	55352 (18.2)	47 (18.8)		55352 (18.2)	55208 (18.2)	144 (17.9)
Elementary Occupations	14351 (4.7)	14330 (4.7)	21 (8.4)		14330 (4.7)	14283 (4.7)	47 (5.8)
Managers and Senior Officials	55842 (18.4)	55801 (18.4)	41 (16.4)		55801 (18.4)	55644 (18.4)	157 (19.5)
Personal Service Occupations	19994 (6.6)	19986 (6.6)	8 (3.2)		19986 (6.6)	19949 (6.6)	37 (4.6)
Process Plant and Machine Operatives	14506 (4.8)	14488 (4.8)	18 (7.2)		14488 (4.8)	14438 (4.8)	50 (6.2)
Professional Occupations	75212 (24.7)	75161 (24.7)	51 (20.4)		75161 (24.7)	75000 (24.7)	161 (20.0)
Sales and Customer Service Occupations	10291 (3.4)	10285 (3.4)	6 (2.4)		10285 (3.4)	10259 (3.4)	26 (3.2)
Skilled Trades Occupations	23463 (7.7)	23429 (7.7)	34 (13.6)		23429 (7.7)	23336 (7.7)	93 (11.6)
Job involves heavy manual or physical work, n (%)				<0.001				<0.001
Always	19139 (3.8)	19126 (3.8)	13 (2.4)		19126 (3.8)	19071 (3.8)	55 (3.5)
Never, rarely	186293 (37.1)	186162 (37.1)	131 (24.5)		186162 (37.1)	185711 (37.1)	451 (28.4)
Sometimes	61731 (12.3)	61675 (12.3)	56 (10.5)		61675 (12.3)	61486 (12.3)	189 (11.9)
Usually	19542 (3.9)	19520 (3.9)	22 (4.1)		19520 (3.9)	19464 (3.9)	56 (3.5)
Missing data	215319 (42.9)	215007 (42.9)	312 (58.4)		215007 (42.9)	214171 (42.8)	836 (52.7)
Job involves mainly walking or standing, n (%)				<0.001				<0.001
Always	55540 (11.1)	55482 (11.1)	58 (10.9)		55482 (11.1)	55313 (11.1)	169 (10.7)
Never, rarely	100925 (20.1)	100857 (20.1)	68 (12.7)		100857 (20.1)	100613 (20.1)	244 (15.4)
Sometimes	87833 (17.5)	87767 (17.5)	66 (12.4)		87767 (17.5)	87542 (17.5)	225 (14.2)
Usually	42357 (8.4)	42327 (8.4)	30 (5.6)		42327 (8.4)	42216 (8.4)	111 (7.0)
Missing data	215319 (42.9)	215007 (42.9)	312 (58.4)		215007 (42.9)	214171 (42.8)	836 (52.7)
Chi-square tests were used for categorical variables and t-tests for continuous variables. P-value < 0.001 was considered statistically significant.
