# Supplementary material for: Genetic, clinical, lifestyle and sociodemographic risk factors for head and neck cancer: A UK Biobank study
Source: PLoS One. 2025 Apr 4;20(4):e0318889. doi: 10.1371/journal.pone.0318889 (PMC11970685; doi:10.1371/journal.pone.0318889)
Supplement: S9 Table — (XLSX) [file pone.0318889.s009.xlsx]

## Sheet: Supplementary Table 9
Supplementary Table 9. Tobacco and alcohol variables associated with head and neck cancer, UK Biobank 2006-2021
	Baseline				Incidence
Characteristic	Overall (n = 502367)	No HNC (n = 501833)	HNC (n = 534)	p	Overall (n = 501833)	No HNC (n = 500246)	HNC (n = 1587)	p
Age stopped smoking, n (%)	39.9 (11.6)	39.8 (11.6)	45.9 (11.4)	<0.001	39.8 (11.6)	39.8 (11.6)	44.2 (12.4)	<0.001
Alcohol drinker status , n (%)				<0.001				<0.001
Previous	18093 (3.6)	18039 (3.6)	54 (10.1)		18039 (3.6)	17929 (3.6)	110 (6.9)
Current	460242 (91.8)	459770 (91.8)	472 (88.4)		459770 (91.8)	458340 (91.8)	1430 (90.3)
Never	22379 (4.5)	22371 (4.5)	8 (1.5)		22371 (4.5)	22329 (4.5)	42 (2.7)
Missing data	898 (0.2)	898 (0.2)	0 (0.0)		898 (0.2)	897 (0.2)	1 (0.1)
Alcohol intake frequency, n (%)				0.013				<0.001
Daily or almost daily	101746 (20.3)	101621 (20.3)	125 (23.4)		101621 (20.3)	101156 (20.2)	465 (29.4)
Three or four times a week	115413 (23.0)	115304 (23.0)	109 (20.4)		115304 (23.0)	114987 (23.0)	317 (20.0)
Once or twice a week	129258 (25.8)	129123 (25.8)	135 (25.3)		129123 (25.8)	128751 (25.8)	372 (23.5)
One to three times a month	55836 (11.1)	55788 (11.1)	48 (9.0)		55788 (11.1)	55659 (11.1)	129 (8.1)
Special occasions only	57989 (11.6)	57934 (11.6)	55 (10.3)		57934 (11.6)	57787 (11.6)	147 (9.3)
Never	40624 (8.1)	40562 (8.1)	62 (11.6)		40562 (8.1)	40409 (8.1)	153 (9.7)
Missing data	898 (0.2)	898 (0.2)	0 (0.0)		898 (0.2)	897 (0.2)	1 (0.1)
Current tobacco smoking, n (%)				0.177				<0.001
No	448086 (89.3)	447619 (89.3)	467 (87.5)		447619 (89.3)	446454 (89.3)	1165 (73.5)
Only occasionally	13731 (2.7)	13718 (2.7)	13 (2.4)		13718 (2.7)	13655 (2.7)	63 (4.0)
Yes, on most or all days	39230 (7.8)	39176 (7.8)	54 (10.1)		39176 (7.8)	38820 (7.8)	356 (22.5)
Missing data	892 (0.2)	892 (0.2)	0 (0.0)		892 (0.2)	891 (0.2)	1 (0.1)
Ever smoked, n (%)				<0.001				<0.001
No	200800 (40.0)	200676 (40.0)	124 (23.2)		200676 (40.0)	200314 (40.0)	362 (22.8)
Yes	298682 (59.5)	298279 (59.4)	403 (75.5)		298279 (59.4)	297063 (59.4)	1216 (76.6)
Missing data	2885 (0.6)	2878 (0.6)	7 (1.3)		2878 (0.6)	2869 (0.6)	9 (0.6)
Exposure to tobacco smoke at home, median [IQR]	0.0 [0.0, 0.0]	0.0 [0.0, 0.0]	0.0 [0.0, 0.0]	0.632	0.0 [0.0, 0.0]	0.0 [0.0, 0.0]	0.0 [0.0, 0.0]	0.003
Exposure to tobacco smoke outside home, median [IQR]	0.0 [0.0, 0.0]	0.0 [0.0, 0.0]	0.0 [0.0, 0.0]	0.425	0.0 [0.0, 0.0]	0.0 [0.0, 0.0]	0.0 [0.0, 0.0]	0.001
Past tobacco smoking, n (%)				<0.001				<0.001
Smoked on most or all days	120945 (24.2)	120710 (24.1)	235 (44.7)		120710 (24.1)	120168 (24.1)	542 (34.3)
Smoked occasionally	65432 (13.1)	65370 (13.1)	62 (11.8)		65370 (13.1)	65178 (13.1)	192 (12.2)
Just tried once or twice	73008 (14.6)	72957 (14.6)	51 (9.7)		72957 (14.6)	72831 (14.6)	126 (8.0)
I have never smoked	200869 (40.1)	200745 (40.2)	124 (23.6)		200745 (40.2)	200383 (40.2)	362 (22.9)
Missing data	40122 (8.0)	40068 (8.0)	54 (10.3)		40068 (8.0)	39711 (8.0)	357 (22.6)
Smoking status, n (%)				<0.001				<0.001
Previous	173008 (34.6)	172723 (34.6)	285 (54.1)		172723 (34.6)	172050 (34.5)	673 (42.6)
Current	52961 (10.6)	52894 (10.6)	67 (12.7)		52894 (10.6)	52475 (10.5)	419 (26.5)
Never	273449 (54.7)	273274 (54.7)	175 (33.2)		273274 (54.7)	272788 (54.8)	486 (30.8)
Missing data	892 (0.2)	892 (0.2)	0 (0.0)		892 (0.2)	891 (0.2)	1 (0.1)
Chi-square tests were used for categorical variables and t-tests for continuous variables. P-value < 0.001 was considered statistically significant. IQR, interquartile range
